# Supplementary material for: Discovery and engineering of Tsp2Cas9 for genome editing
Source: Cell Discov. 2024 May 21;10:55. doi: 10.1038/s41421-024-00685-w (PMC11106062; doi:10.1038/s41421-024-00685-w)
Supplement: Supplementary file 2 — Supplementary tables [file 41421_2024_685_MOESM2_ESM.xlsx]

## Sheet: Tabe S1
Group	NCBI ID	Host strain	Name	Cas9_repeat&tracrRNA	Cas9_Amino Acid	Human codon-optimized Cas9_Gene	Lengh(aa)	Class/type	PAM	20bp sgRNA	24bp sgRNA
TbaCas9-sgRNA	WP_068472737.1	Parvimonas sp. KA00067	-	GTTTGAGAGTAATGTAATCTAGAAATAGATTACATTATGAGTTCAAATAAAAATTTATTCAAACCGCCAGTAATGGCTAACCTAAGTTGTTTAGGCAAAACTCACTAAGGTGAGTTTTTTT	MKGNIEKKKQEFNDYYLGFDIGTNSVGWAVSDLSYNLLRFNKKDMWGARLFDEAKTAKDRRVKRNSRRRLERRSKRLKYLEEIFETEICKIDKNFFRRLEESTLHNEDKTFDFRFPIFNDENYTDKEYYKDFPTVYHLRNELIKNENKKFDIRLIYLAIHNILKYRGHFIFEGQDFDSVTDFKEVFSELSAYLSENLEENLDINLCDNIKDIICSKENKTSKGKSFVSLIDSKVIQSVLRCCIGYRVKFKDIFINYEEKEKNEGINLSEIEYDEKRDEIALSLGENILLIDICKKVYDFMILNNILKGNKYISESKVNLYDEHKCDLCNLKYIFKKYLPKKDYFEFFRNENKEKNYVSYISSSLNNGKKKNTCTQEDLNKEIKEYIAKIKEYEENDAVL…	ATGAAGGGAAACATCGAGAAGAAAAAGCAGGAGTTTAACGACTATTATCTGGGCTTCGATATCGGCACCAACTCCGTGGGCTGGGCCGTGTCGGATCTGAGCTATAACCTGCTGAGATTCAACAAGAAAGACATGTGGGGAGCCAGACTGTTTGATGAGGCCAAGACAGCCAAGGACAGAAGAGTGAAGCGCAACAGCAGACGGCGGCTGGAAAGAAGAAGCAAGCGGCTGAAGTACCTGGAAGAGATATTCGAGACCGAGATCTGCAAGATCGACAAGAATTTTTTCAGAAGGCTGGAAGAGAGCACCCTCCACAACGAGGATAAAACCTTCGACTTCCGGTTCCCCATCTTTAACGATGAGAACTACACCGACAAAGAATACTACAAGGACTTTCCT…	1404	II-A	-	-	-
TbaCas9-sgRNA	WP_041954361.1	Parvimonas micra	-	GTTTGAGAGTAATGTAATCTAGAAATAGATTACATTATGAGTTCAAATAAAAATTTATTCAAACCGCCAGTAATGGCTAACCTAAGTTGTTTAGGCAAAACTCACTAAGGTGAGTTTTTTT	MGKQEFNDYYLGFDIGTNSVGWAVTDQQYKLLRFNKKDMWGSRLFEEAKTAKERRVYRNSRRRLDRRKRRLKLLEELFLDEILKVDSTFFKRLEESNLYNEDKSIKFNYPLFNDKDYTDIDFYKEYKTIYHLRKALVFEDRKFDIRLLFIALHHILKYRGHFIFEGQSFEDIKSFDYIFTEIQDWILENFEINIDINLKEKLEEIILSNNTKSIKKIEFKKIFSDNRILAILNMGVGCKVDLKDVFNNEELKDQKISFTEIDYENEKRDEFYQLLGEGIFIVDLAKKIYDFMVLKKILKNSDYFSESKVALYEEHKEDLNRLKYIFKKYLKSSDYYKFFRSNSEKTNYPSYIGLNKIKTKRLIENNKCSISDINKELKNKYLKDIQVEAEDEELFNRIL…	ATGGGCAAGCAGGAGTTCAACGACTACTATCTGGGCTTCGACATCGGCACCAACTCCGTGGGATGGGCCGTGACCGACCAGCAGTACAAGCTGCTGAGATTTAACAAGAAAGACATGTGGGGATCTAGACTGTTTGAAGAGGCCAAAACCGCCAAGGAGAGAAGAGTGTACCGGAACAGCAGAAGAAGGCTGGATAGAAGAAAAAGACGACTGAAGCTCCTGGAGGAACTGTTTCTGGACGAAATCCTGAAAGTTGACTCCACATTCTTCAAGCGGCTGGAAGAAAGCAACCTCTATAATGAGGACAAGTCCATCAAATTCAACTACCCCCTGTTTAATGACAAGGACTACACCGACATAGATTTCTACAAGGAGTACAAGACCATCTACCACCTGAGA…	1402	II-A	-	-	-
TbaCas9-sgRNA	WP_099986054.1	Fusobacterium pseudoperiodonticum	-	GTTTGAGAGTAATGTAATCTAGAAATAGATTACATTATGAGTTCAAATAAAAATTTATTCAAACCGCCAGTAATGGCTAACCTAAGTTGTTTAGGCAAAACTCACTAAGGTGAGTTTTTTT	MKKQQFSDYYLGFDIGTNSVGWCVTDLNYNVLRFNKKDMWGSRLFDEAKTAAERRVQRNSRRRLKRRKWRLNLLEEIFSDEILRVDSNFFRRLKESSLWLEDKSSKEKFTLFNDDNYKDYDFYKQYPTIFHLRNELIKNPEKKDIRLVYLALHSIFKSRGHFLFEGQNLKDIKNFETLYNNLIAFLEDNDIYKNIDSNYIGNLENIICDSKKGLKDKEKEFKEIFNSDKQLVAFFKLSVGSSVSLNDLFDTDEYKKGEVEKEKISFREQIYEDDKPIYYSILGEKIEFLDIAKSFYDFMVLNNILADSQYISEAKVKLYDEHKRDLKNLKYIIKKYNKENYDKLFKDKIESNYSAYIGLNKEKGKKEVIEKSRLKIDDFAKIIKGYLPKAEKIDEKDRS…	ATGAAGAAACAGCAGTTTTCTGATTACTACCTGGGCTTCGATATCGGCACCAACAGCGTGGGCTGGTGCGTGACCGACCTGAACTACAATGTGCTGAGATTCAACAAGAAAGATATGTGGGGCAGCCGGCTGTTCGACGAGGCCAAGACCGCCGCCGAGAGAAGAGTGCAGCGGAATAGCAGACGGAGACTGAAGCGGAGAAAGTGGAGACTGAACTTGCTGGAGGAAATCTTCTCAGACGAGATCCTGCGGGTGGACAGCAACTTCTTCAGAAGGCTGAAAGAATCTAGCCTGTGGCTGGAGGACAAGAGCAGCAAGGAAAAGTTTACCCTCTTTAATGACGACAACTATAAAGACTACGATTTCTACAAGCAGTACCCAACCATCTTCCACCTGAGA…	1373	II-A	-	-	-
TbaCas9-sgRNA	WP_008797465.1	Fusobacterium	-	GTTTGAGAGTAATGTAATCTAGAAATAGATTACATTATGAGTTCAAATAAAAATTTATTCAAACCGCCAGTAATGGCTAACCTAAGTTGTTTAGGCAAAACTCACTAAGGTGAGTTTTTTT	MKKQKFSDYYLGFDIGTNSVGWCVTDLDYNVLRFNKKDMWGSRLFDEAKTAAERRVQRNSRRRLKRRKWRLNLLEEIFSDEIMKIDSNFFRRLKESSLWLEDKNSKEKFTLFNDDNYKDYDFYKQYPTIFHLRDELIKNPEKKDIRLIYLALHSIFKSRGHFLFEGQNLKEIKNFETLYNNLISFLEDNGINKSIDKDNIKKLEKIICDSGKGLKDKEKEFKEIFNSDKQLVAIFKLSVGSSVSLNDLFDTDEYKKEEVEKEKISFREQIYEDDKPIYYSILGEKIELLDIAKSFYDFMVLNNILSDSNYISEAKVKLYEEHKKDLKNLKYIIRKYNKENYDKLFKDKNENNYPAYIGLNKEKGKKEVVEKSGLKIDDLIKVIKGYLPKPERIEEKDKI…	ATGAAGAAACAAAAGTTTAGCGACTACTACCTTGGCTTCGACATCGGCACAAACTCTGTGGGCTGGTGTGTGACCGACCTGGACTACAACGTGCTCCGGTTCAACAAGAAGGATATGTGGGGATCTAGGCTGTTCGACGAAGCCAAAACCGCCGCCGAACGGCGCGTGCAGCGGAACAGCAGACGGCGGCTGAAGCGCCGGAAGTGGCGGCTGAACCTGCTGGAAGAGATCTTCAGCGACGAGATCATGAAGATTGACAGCAATTTCTTCAGACGGTTAAAAGAATCCTCTCTGTGGCTGGAGGACAAGAACAGCAAGGAAAAGTTCACACTGTTCAACGACGATAACTACAAGGACTACGACTTCTACAAACAGTACCCTACCATCTTCCACCTGAGA…	1367	II-A	-	-	-
TspCas9-sgRNA	WP_125440723.1	Streptococcus intermedius	-	GTTTTAGTACCCTTAAGGAAACTTAAGGATCTACTAAAATAAGGCTTTATGCCGAAATCAGCCCCTCACTGGGGCTTTTTTT	MNGLVLGLDIGIASVGVGILNKETGEIIHVNSRIFPAATADSNVERRGFRQGRRLGRRKKHRSARLNDLFEEFGFITDFSAVPLNLNPYALRVKGLSEELTNEELFIALKNIIKRRGISYLDDASEDGETASNEYGKAVEENRKLLADKTPGQIQLERFEKYGQVRGDFTVVENGENHRLINVFSTSAYKKEAERILRRQQEFNVRISDEFIEAYLTILTGKRKYYHGPGNEKSRTDYGRFRTDGTTLDNIFGILIGKCTFYPDEYRAAKASYTAQEFNLLNDLNNLTVPTETKKLRPEQKRQIVEYARTAKTLGTPTLLKYIAKLVDGSIDDIKGYRIDKSDKPEMHTFDAYRKMRTLELVDVDILSRETLDDLAYILTLNTESEGILEALNSKMPGT…	ATGAACGGCCTGGTGCTGGGCCTGGACATCGGCATCGCTAGTGTGGGCGTTGGCATCCTGAATAAGGAGACAGGCGAGATCATCCACGTGAACAGCAGAATCTTCCCTGCTGCCACCGCCGACTCCAACGTGGAAAGAAGAGGATTTCGGCAGGGCCGGCGACTCGGCAGAAGAAAGAAGCACCGGAGCGCCCGGCTGAACGACCTCTTCGAGGAATTCGGCTTTATTACAGACTTCAGCGCCGTTCCTCTGAACCTGAATCCTTACGCCCTGAGAGTGAAGGGCCTGAGCGAAGAGCTGACAAACGAAGAACTGTTCATCGCCCTGAAGAACATCATTAAGCGGCGGGGAATCAGCTACCTGGACGATGCTTCTGAGGACGGCGAGACAGCCAGCAAT…	1125	II-A	-	-	-
TspCas9-sgRNA	WP_161832897.1	Turicibacter sp. TS3	Tsp2Cas9	GTTTTAGTACCCTTAAGGAAACTTAAGGATCTACTAAAATAAGGCTTTATGCCGAAATCAGCCCCTCACTGGGGCTTTTTTT	MAMGLSLGLDLGIGSVGYGLIDIEDGTILEAGVRLFSSVNPENNQTRRGSRQARRLNRRKVHRLTRIAHLLEESGFFRGDVMALTPYHLRVKGLSEKLSREELYAALYNLAKHRGISYLEDVELDEADGSSLSHNVELLKEYYPCQIQMARYETYGQIRGIIETFTKEGEPELLVNIFPTSAYEKEARAILSKQGEFYPEIDIKFVESYIKILTDKRLYYVGPGNEKSRTDYGIYRENGETLDNLFDILIGKCTVYPDERRAAKFSYTAQLFDFLNDMNNLSIAGEKLTEDQKRSIYQQIMSSKTVNMMKIIMKVTGCIKEDIKGFRVDNKDKPEFHTFEAYRKFRNKMKEVNVDITTWSDAGFDELAVQLTLSTEYKQIVEQVKKLNLLLSDEAIDAI…	ATGGCCATGGGCCTGTCTCTGGGCCTGGACCTGGGGATTGGCAGCGTCGGATACGGGCTGATTGACATCGAAGATGGCACAATCCTGGAGGCCGGCGTGCGGCTGTTTTCCAGCGTAAACCCCGAAAACAACCAAACAAGACGGGGATCCAGACAAGCTAGACGGCTGAACAGAAGAAAAGTGCACAGACTGACCAGAATCGCCCACCTCCTGGAAGAAAGCGGCTTTTTCAGAGGCGACGTGATGGCCCTGACACCTTACCACCTGAGAGTGAAAGGCCTGTCCGAAAAGCTGTCCCGGGAGGAACTGTACGCCGCCCTGTACAACCTGGCCAAGCATAGAGGCATCAGCTACCTGGAAGATGTGGAACTGGACGAAGCCGACGGCTCTAGCCTGAGT…	1118	II-A	NNRGR	active	-
TspCas9-sgRNA	MTH07269.1	Turicibacter sanguinis	-	GTTTTAGTACCCTTAAGGAAACTTAAGGATCTACTAAAATAAGGCTTTATGCCGAAATCAGCCCCTCACTGGGGCTTTTTTT	MGYTLGLDIGVASVGFGLINNESGEVLEAGARLFSSANPDNNQTRRSNRGARRLNRRKVHRLERIRDLFENYDILQGDIQEFTPYHLRVRGLNEKLELPELYAALYNLAKHRGISYLEDVDVSELKGNNPLEKNIDLLKELYPCQIQLQRYETYGQVRGMIEFQSSSGEIDYLVNIFPTPAYKAEAETIIRKQMEFYSQLNEDFLKEYITILTDKREYFVGPGNDKSRTDYGIYRTDGTNLTNLFDILVGKCSIYSDERRGARASYTAQLFDFLNDMNNLTVAGEKLTFEQKQQIYNEIMSAKSVNVIKFIMKVTHCKKDDIKGYRVDSKQKPEFHSFEGYRKLRNHLLLTLDFQLDDVSREDRDKIAEVLTLNTEYMQIINQLKEQVNILSEELCEEI…	ATGGGCTACACCCTGGGACTGGATATCGGCGTGGCCAGCGTGGGCTTCGGCCTGATCAACAACGAGAGCGGCGAGGTGCTGGAAGCCGGAGCCAGACTGTTCTCTAGCGCTAACCCCGACAACAACCAGACCCGGAGAAGCAACCGTGGCGCCAGAAGGCTGAACCGGAGAAAGGTCCACAGACTGGAAAGAATCAGAGATCTGTTCGAGAACTACGATATCCTGCAGGGCGACATTCAGGAGTTCACCCCTTACCACCTGAGAGTGAGAGGCCTCAACGAAAAGCTGGAACTGCCTGAGCTGTACGCTGCCCTGTACAACCTGGCCAAGCACCGGGGCATCAGCTACCTGGAAGATGTGGACGTGTCCGAGCTGAAGGGCAATAATCCCCTGGAGAAG…	1110	II-A	-	-	-
TspCas9-sgRNA	WP_088816271.1	Listeria	-	GTTTTAGTACCCTTAAGGAAACTTAAGGATCTACTAAAATAAGGCTTTATGCCGAAATCAGCCCCTCACTGGGGCTTTTTTT	MRKLVLGLDIGVASVGWGIIDATNGEVIDTGVRLFSSRDASANEDRRINRQSRRLTRRKKHRRERIKHLLMENGISTCNKVNENPYELRVKGLHEELEVSEIYTALMHLAKRRGISYLDDVIEEGAIKSEHLKENMKELESGKLPCEIQLERFEKYGQVRGIIEIEDHTDNSSFLVNIFPTKSYIDEARKILSTQQAFHKQITDDFINKFIEIMTSKREYFIGPGNENSRTDYGVYRTNGETWDNLFEILIGKCSVFPEETRAARSSYVAQEFNLLNDLNNLKISGLESGKLSKDHKHDIINKVKNSKKMGTKDLLKYIASICDCEIEDIQGYGIDKNRKPKMHTFENYRKVHNALIDAEVDMRLSEDDYDELMKIMTLNSETLEIKKQCNEKLPNIKA…	ATGAGAAAGCTGGTGCTGGGCCTGGATATCGGCGTGGCTAGCGTGGGATGGGGCATCATCGACGCAACCAACGGCGAAGTGATCGACACAGGCGTGCGCCTCTTTAGCAGCAGAGATGCCAGCGCCAACGAGGATAGAAGAATCAACAGACAGAGCAGAAGACTGACACGGCGAAAGAAACATAGAAGAGAGCGGATCAAGCACCTGCTGATGGAAAATGGTATCAGTACCTGTAATAAGGTGAACGAGAATCCCTACGAGCTCAGAGTGAAGGGCCTGCACGAGGAACTGGAGGTGTCCGAGATCTACACCGCCCTGATGCACCTCGCCAAGAGAAGAGGAATCTCCTACCTGGACGACGTGATCGAAGAAGGCGCCATCAAGAGCGAGCACCTGAAG…	1093	II-A	-	-	-
TspCas9-sgRNA	WP_099223276.1	Listeria costaricensis	LcoCas9	GTTTTAGTACCCTTAAGGAAACTTAAGGATCTACTAAAATAAGGCTTTATGCCGAAATCAGCCCCTCACTGGGGCTTTTTTT	MSNLILGLDVGVASVGWGLIDGDDGRIVDAGVRLFNSATASQNMERRDARGARRLTRRKKHRRERMTQLLMDAEIYKPDVRDDYNPYKLRVKGLREQLNSEELFVALFHLAKRRGISYLDDVDETEIKGDLKINADLLKEKLPCEIQLDRFEKYGKVRGIVTVNSDEKVQHLVNIFPTSAYEKEARELLREQSKYYSKIDKKFIDAYINILTGKRKYYDGPGSEKSRTNYGRFKTDGTTLDNLFEVLIGKCSVYPNELRAARASYTAQEFNVLDDLNNLKIKGEKLNKAQKEEIIEKILNSSTFGPTKMIKLISKVADCQEDDIKGYKIGKDEKPEFHTFEVYRNIQKALKDAGISNCQFSRDTYDQLAYILTLNTEPSAICAQIRKKIPQLSDSIIGV…	ATGAGCAACCTGATCCTGGGCCTGGACGTGGGCGTGGCTAGCGTGGGATGGGGACTGATCGACGGAGATGATGGCAGAATCGTTGACGCCGGAGTGCGGCTGTTCAACAGCGCCACCGCCTCCCAGAACATGGAACGGAGGGATGCCCGAGGCGCTAGAAGACTGACCAGAAGAAAAAAGCACAGAAGAGAGAGAATGACCCAGCTGCTAATGGACGCAGAAATCTACAAACCCGACGTTAGAGACGATTACAACCCCTACAAGCTCAGAGTGAAGGGCCTGCGAGAGCAGCTGAATAGCGAGGAACTGTTTGTGGCCCTGTTCCATCTGGCCAAGCGGCGGGGAATCTCTTATCTGGACGACGTCGACGAGACAGAGATCAAGGGAGACCTCAAGATC…	1085	II-A	NNRGR	active	-
CgaCas9-sgRNA	WP_169320478.1	Chryseobacterium	-	GTTGTGAAGTGCTTTCAAAAGAAATTTTGAAAGCACTTCACAATAAGGATTATTCCGTTGTGAAAACATTCAAGGCGGGGCAACTCGCCTTTTTCTTTTTT	MNNILGLDLGVSSIGWALVQEDSKNPENNKIVKLGVRVNPLTVDEQINFEKGKPITTNASRTLARSARRNLQRFKLRRANLIDVLKKGDILKEGDLLTEIGKNSTFQTQELRAKAAREKIELSEFARVLLLINKKRGYKSSRKAKNEDEGQIIDGMAVAKKLYEENITPGEYSYQLLIQGKKQLPDFYRSDLQSEFDKVWNFQKQYYSEILTDDLYKELQGKNKNATWAILKEPFSLVGIKQTGTMQEKKIEKYLWRSEAVKKQLDFESLAVVFQEINSNLNNSSGYLGAISDRSKELYFNNQTVGEYLYNQLKINPHTKLKNQVFYRQDYLDEFEKIWETQAKYHKKLTKELKEEIRDIVIFYQRKLKSQKGLISFCEFENREIEITVNGKTKKKTVG…	ATGAACAACATCCTAGGACTGGACCTGGGCGTGAGCTCTATCGGATGGGCCCTGGTGCAGGAGGATTCCAAGAACCCAGAGAACAACAAAATCGTGAAGCTGGGCGTGCGGGTGAATCCCCTGACAGTAGATGAGCAAATCAACTTCGAGAAGGGCAAGCCCATCACAACCAACGCCAGCAGGACCCTGGCCAGAAGCGCCAGAAGAAACCTCCAGAGATTCAAGCTGAGACGGGCCAACCTGATCGACGTGCTGAAGAAGGGCGACATCCTGAAGGAGGGCGATCTGCTGACAGAAATCGGCAAGAACAGCACCTTCCAGACCCAGGAGCTGAGAGCCAAGGCCGCTAGAGAGAAGATAGAACTGTCTGAGTTTGCCAGAGTGCTGCTGCTGATCAAC…	1406	II-C	-	-	-
CgaCas9-sgRNA	WP_056015380.1	Chryseobacterium aquaticum	-	GTTGTGAAGTGCTTTCAAAAGAAATTTTGAAAGCACTTCACAATAAGGATTATTCCGTTGTGAAAACATTCAAGGCGGGGCAACTCGCCTTTTTCTTTTTT	MTKNILGLDLGVSSIGWALVQEDSKNPENNRIVKLGVRVNPLTVDEQINFEKGKPITTNASRTLARSARRNLQRFKFRRANLIDVLKKCNILKQGDLLTEIGKNSTFQTQELRAKSAKEKVELSDFVRVLLLMNKKRGYRSSRKAKNEDEGQIIDGMSVAKKLYEENLTPGEYSYQLLIENKKQLPDFYRSDLQSEFDRVWKFQKQFNPEILTDDLYKELQGKNKNATWAVLKEPFSLVGIKQIGTIQEKKAEKYFWRSEAVKRQLDFESLAVVFQEINSNLNNSSGYLGAISDRSKELYFNNQTVGEYLFQQLKENSHTKLKNQVFYRQDYLDEFEKIWETQSKYYKELTKELKEEIRDIIIFYQRKLKSQKGLISICEFENREIEITENGKIKKKTV…	ATGACGAAAAACATCCTGGGCCTGGACCTGGGCGTGAGCAGCATCGGCTGGGCTCTGGTTCAAGAGGATTCTAAGAACCCAGAAAACAACCGGATCGTGAAGCTTGGCGTGAGAGTGAACCCACTGACCGTGGACGAGCAGATCAACTTCGAGAAGGGAAAGCCCATCACAACAAACGCTAGCAGGACCCTGGCCAGATCTGCCAGAAGAAACCTGCAGAGATTCAAGTTCAGAAGAGCCAATCTGATCGACGTGCTGAAAAAGTGTAATATACTGAAACAGGGCGACCTGCTGACAGAGATCGGCAAAAATAGCACCTTCCAGACACAGGAGCTGCGGGCCAAGTCTGCCAAAGAGAAGGTGGAGCTGAGCGATTTCGTGCGGGTGTTGCTGCTGATG…	1404	II-C	-	-	-
CgaCas9-sgRNA	WP_047383737.1	Chryseobacterium sp. YR485	-	GTTGTGAAGTGCTTTCAAAAGAAATTTTGAAAGCACTTCACAATAAGGATTATTCCGTTGTGAAAACATTCAAGGCGGGGCAACTCGCCTTTTTCTTTTTT	MNKNILGLDLGVSSIGWAYVHEDSKNFENNKIIKLGVRVNPLTVDEQLNFEKGRPITTNAGRTLARSARRNLQRFKLRRSCLIDVLKKNNILSETDLLAEVGKNSTFQTQELRAKATKEKVELSEFARVLLLINKKRGYKSSRKVKNDEDGQIIDGMTVAKKLYQENLTPGQYSYRLLQEGKKQLPDFYRSDLRSEFDKVWNFQKQFHPDIFKEELYTDLQGKNKNSTWAILQEPFSLVGIKQTGTAQEKKTEKYFWRNEAVKKQLDFESLAVVFQEINSNLNNSSGYLGAISDRSKELYFNNQTVGEYLFQQLKANPHTKLKNQVFYRQDYLDEFEIIWDTQSKYHKELTKGVKEEVRDIIIFYQRKLKSQKGLISICEFENREIAITENGRTKKKTV…	ATGAACAAGAATATCTTAGGCCTGGATCTGGGCGTTAGCAGCATCGGCTGGGCTTATGTGCACGAGGACAGCAAGAATTTCGAGAACAATAAGATCATCAAGCTGGGAGTTAGAGTGAACCCCCTGACCGTGGACGAGCAGCTGAACTTCGAGAAGGGCAGGCCTATCACAACAAATGCCGGCAGAACCCTGGCTAGATCGGCCAGAAGAAATCTGCAGCGGTTCAAGCTGCGGCGGAGTTGCCTGATCGACGTGCTGAAGAAGAACAACATCCTTTCCGAGACAGATCTGCTGGCCGAGGTGGGAAAGAACTCTACCTTCCAGACCCAGGAGCTGCGGGCCAAGGCCACAAAGGAGAAGGTGGAACTGAGCGAGTTTGCCCGAGTGCTGCTGCTCATT…	1399	II-C	-	-	-
RspCas9-sgRNA	WP_027290762.1	Rikenella microfusus	-	GTTGTGGTTTGATGTAGAAGAAATTCTACATCTTACCACAATAAGGCCATGGGCCGCAGGTTTTAATACCTATGTCTCCGCGTACTCCGTGGAGACTTTTTTT	MAKVLGLDAGTNSLGWAIVEETETGYILEDKGVHIFQEGVARDKNNEKPAVQDRTDARALRRRYFRRRLRKIELLRVLVRYGLCPPLTEEQLEAWREKKRYPLDAAFLRWQRTDDNAERNPYHDRYRALTETLDLSDERHRHALGRALYHLAQRRGFLSNRKEAGNGKEEGAVQSGIENLSAEMEKAGCRYLGEYFYQLYRRKEKIRKRYTSRNKHYLAEFNAICERQRLPEEWRKALHRAIFFQRPLKSQKGSVGKCTFERKKSRCPVSHPRFEEFRMRSFINNIRLTAPGDDTPRPLTRLETETILPLFLRKSKPHFDFEEIARRIAGKGQYGCQGDRNEAPYRFNFARTATVSGCPVTASLIALFGDDWLPEICRLYRLGEGKSEEQVLNDIWHAL…	ATGGCTAAGGTGCTGGGCTTGGATGCCGGCACCAACAGTCTGGGATGGGCCATCGTGGAAGAAACCGAGACAGGCTACATCCTGGAAGATAAGGGAGTCCATATCTTTCAGGAGGGTGTGGCCCGGGACAAGAACAACGAGAAACCAGCCGTGCAGGACCGGACAGACGCCAGAGCTCTGCGACGGCGCTACTTTCGTAGACGGCTGAGAAAGATCGAGCTGCTACGGGTGCTGGTCAGATACGGCCTGTGTCCTCCACTGACCGAGGAACAGCTGGAAGCCTGGAGAGAGAAGAAGCGATATCCTCTGGACGCCGCTTTCCTGAGATGGCAGCGGACCGACGATAATGCCGAGCGGAATCCTTACCACGACAGATACCGCGCTCTGACCGAGACCCTG…	1232	II-C	-	-	-
RspCas9-sgRNA	WP_071134351.1	Millionella massiliensis	-	GTTGTGGTTTGATGTAGAAGAAATTCTACATCTTACCACAATAAGGCCATGGGCCGCAGGTTTTAATACCTATGTCTCCGCGTACTCCGTGGAGACTTTTTTT	MTKVLGLDLGTNSIGWAVVEESENGYRLLDQGVDIFQEGVARDKNNEKPAVQDRTTARASRRHYFRRRLRKIALLKVLIAHDLCPPLSDEQLQTWRTRQIYPQTEAFLQWQRTDDNRDKNPYHDRYRALTERLDLNLQSDRYALGRALYHLAQRRGFLSNRKEAGNEKEDGQVKSSIKELTVQMHDAGCRYLGEYFYKLYQRKEKIRNHYTARNEHYLAEFQAICDRQQLPETWVAALKKAIFFQRPLKSQKGQVGHCTFERRKSRCPLSHPRYEEFRMLAFINNIRVTTPQDDQPRPLNDAEVSAIRPLFLRKSKPHFDFEEIARKIAGKGMYACKDDRNEAPYGFNFSRTTTVSGCPVTAALASLFGDEWLTTIASLYTLADAKNEEQILNDIWHAL…	ATGACAAAAGTGCTGGGACTGGACCTGGGCACAAACAGCATCGGCTGGGCCGTGGTGGAAGAAAGCGAGAACGGCTACAGGCTTTTGGATCAGGGCGTCGACATCTTTCAGGAGGGCGTGGCCCGGGACAAGAACAACGAGAAACCCGCCGTGCAGGATAGAACCACAGCTAGAGCCTCCAGACGGCACTATTTCAGACGGAGACTGAGAAAGATCGCCCTGCTGAAAGTGCTGATCGCTCACGACCTGTGCCCACCTCTGAGCGATGAGCAGCTGCAGACCTGGCGGACCAGACAGATCTACCCTCAGACCGAAGCTTTCCTGCAATGGCAGAGAACCGACGACAATAGAGATAAGAACCCTTACCACGACAGATACAGAGCCCTGACCGAGAGACTC…	1229	II-C	-	-	-
RspCas9-sgRNA	WP_087403943.1	Alistipes sp. An54	-	GTTGTGGTTTGATGTAGAAGAAATTCTACATCTTACCACAATAAGGCCATGGGCCGCAGGTTTTAATACCTATGTCTCCGCGTACTCCGTGGAGACTTTTTTT	MAKVLGLDLGTNSLGWALVDESEQGYALLDKGVEIFQEGVAREKNNEKPAVQDRTNARTLRRHYFRRRLRKIELLKVLIRYDLCPPLTDGQLSTWRQKKQYPLDEEFLRWQRTDDNEDRNPYHDRYVALSERLDLGVRTQRWLLGRALYHLAQRRGFLSNRKEAGDEKEDGTVKESIKNLSAEMEAAGCRYLGEYFYELYQRKERIRGKYTSRNEHYLAEFNAICDRQRLPDEWREALHHAIFFQRDLKSQKGSVGRCTFEPTKSRCPVSHLRFEEFRMLSFINNIRVTGPGDNAPRPLTTEEVEAIRPLFFRRSKPYFDFEEIARKIAGKGQYACKEDRTEAPYRFNFTRTATVSGCPVTASLMDIFGDDWLREARSLYLLGEGKTEEQVLNDIWHAL…	ATGGCTAAGGTGCTGGGCCTGGACCTGGGCACAAACAGTCTGGGATGGGCCCTCGTCGACGAGAGCGAGCAGGGTTACGCCCTGCTGGACAAGGGCGTCGAGATCTTCCAGGAGGGCGTTGCCAGAGAGAAGAACAACGAAAAGCCTGCCGTGCAGGACAGGACCAATGCCAGAACCCTGAGGCGCCACTACTTCCGGCGGAGGCTGCGGAAGATCGAGCTGCTGAAGGTGCTGATCAGATACGACCTGTGCCCCCCCCTGACCGATGGCCAGCTGTCCACCTGGCGGCAGAAGAAGCAGTACCCTCTCGACGAAGAGTTCCTCCGGTGGCAGCGGACAGACGACAACGAAGATCGGAATCCTTACCATGATAGATACGTGGCTCTGTCTGAACGGCTG…	1225	II-C	-	-	-
RspCas9-sgRNA	WP_034283368.1	Alistipes ihumii	-	GTTGTGGTTTGATGTAGAAGAAATTCTACATCTTACCACAATAAGGCCATGGGCCGCAGGTTTTAATACCTATGTCTCCGCGTACTCCGTGGAGACTTTTTTT	MTKILGLDLGTASIGWALVERNDTEYALLDQGVDIFQEGVAREKNSEKPAVQDRTAARALRRHYARRRLRKIDLLRVLVRHDLCPALTDEQLKDWKQKKIYPLTDEFIRWQRTDDRTDKNPYRDRYKALTETLDLDTQRDRYTLGRALYHLAQRRGFLSNRKDAGDESESGKVRQSIEGLTADMEKAGCSYLGEYFYRLYARKEKIRTKYTSRNEHYLAEFRAICEKQRLADDLRKALHRAIFYQRPLKSQKGSVGRCTFEKDKSRCPASHPRFEEFRMLSFVNNIRITTPDDPEPRPLSRQEAETILPLFTRKTKPHFDFEEIAKKLAGKGRYACQGDRGEAPYRFNFARTATVTGCPVTASLIALFGDDYLTKICDLYTLGAGKTREQILGDVWHAL…	ATGACCAAGATCCTAGGACTGGACCTGGGTACTGCCAGCATCGGCTGGGCCCTGGTGGAAAGAAATGACACAGAGTATGCGCTGCTGGACCAGGGAGTGGACATCTTCCAGGAGGGCGTGGCTAGAGAGAAGAACAGCGAGAAACCTGCTGTGCAGGACAGAACCGCTGCCAGAGCCCTGAGACGCCACTACGCCAGACGGAGATTACGCAAAATTGACCTGTTGAGAGTTCTCGTCAGACATGATCTGTGCCCTGCCCTGACAGATGAACAACTGAAAGATTGGAAGCAGAAGAAAATCTATCCCCTGACCGATGAATTCATCCGGTGGCAACGGACCGACGATAGAACAGACAAGAACCCCTACAGAGACCGGTACAAGGCCCTGACCGAGACACTT…	1224	II-C	-	-	-
RspCas9-sgRNA	WP_138266307.1	Alistipes shahii	-	GTTGTGGTTTGATGTAGAAGAAATTCTACATCTTACCACAATAAGGCCATGGGCCGCAGGTTTTAATACCTATGTCTCCGCGTACTCCGTGGAGACTTTTTTT	MAKVLGLDLGTNSLGWALVDESENEYTLIDKGVDIFQEGVARDKNNEKPAVQDRTSARALRRHYFRRRLRKIELLKILIRYDLCPPLPEELLTAWQKEKRYPQDNEFLRWQRTDDNGDRNPYHDRYVALSERLDLGNRTQRWLLGRALYHLAQRRGFLSNRKEAGNEKEDGTVKECIKNLSAEIAAAGCRYLGEYFYGLYQHKERIRDKYTSRNEHYLAEFNAICDRQQLPDEWRKALHRAIFFQRDLKSQKGSVGRCTFEPTKSRCPVSHPRFEEFRMLSFVNNIRITGPGDNAPRPLTQEEFETIRSLFFRKSKPYFDFEEIARRIAGKGKYACKEERTEAPYRFNFARTATVSGCPVTASLQAIFGDDWITEIRSLYLLGAGKNEDQMLNDVWHAL…	ATGGCTAAAGTGCTGGGCCTGGACCTGGGCACCAACAGTCTGGGCTGGGCTCTGGTGGACGAGTCCGAGAACGAGTACACACTCATCGACAAGGGCGTGGACATCTTTCAGGAGGGCGTCGCCAGAGACAAAAACAACGAGAAGCCCGCCGTGCAGGACAGAACCAGCGCCAGAGCCCTGAGACGGCACTACTTCAGACGGAGACTAAGAAAAATCGAGTTACTGAAGATCCTGATCCGGTACGACCTGTGCCCACCTCTGCCTGAGGAGCTGCTGACAGCCTGGCAGAAGGAAAAGAGATATCCTCAAGACAACGAGTTCCTGAGATGGCAGAGAACAGATGACAACGGCGATAGAAACCCATACCACGACCGGTACGTGGCCCTGTCCGAACGCCTG…	1220	II-C	-	-	-
Cme3Cas9-sgRNA	WP_159248554.1	Tenacibaculum maritimum	-	GTTGTGGATTGATTAGAAGAAATTCTAATCTTTCCACAATAAGGCTATAGGCCGTAGGAGATGATTTCCTTTGCCCTTGCTTCGGTAGGGGCTTTTTT	MSTILGLDLGTNSIGWALINNTTSKIIGVGSRVFSEGVVDLGGGEGKEMSKNASRTVARGVRRQLFRRRLRKRYLLKELAKHQLCPIAPEALENWNQTTVFDTEVLKKWFQLNPYELRAKAIKAPISLHEIGRIFYHMIQRRGFLSNSRSAGAATKETSAIFKGDLKQEKVGIASTQQSIAQSITLGSYLHTIQPKEHAPYVKKVARIRNRYTTRQMYIDEFEMIWEFQKQFHAVLTNSLKTHLGGRKKDGYKKDGILFHQRPLRSQKYLVGNCTLEPKKTKASISSIPFEYFRIYQWINTLACDFNGNHHPISQKERHQIITLLLSAEKVAFKKIRKAIGKTEKEYQFNYKDDAIIYGTHTISNLSNKKFFGKQWFNFTQEEQENIWHILSFFDDREK…	ATGAGCACCATCCTGGGACTGGACCTGGGCACCAATAGCATCGGCTGGGCACTGATCAACAACACCACCAGCAAGATCATCGGGGTTGGCTCGCGGGTGTTCAGCGAGGGCGTGGTGGATCTGGGCGGTGGCGAGGGCAAGGAAATGAGCAAGAACGCCTCTAGAACAGTGGCCCGGGGAGTTAGACGGCAGTTGTTTCGGCGGAGACTGAGAAAGAGATACCTGCTGAAGGAACTGGCCAAACACCAGCTGTGTCCCATCGCCCCAGAAGCTCTGGAAAACTGGAATCAGACCACAGTGTTTGACACCGAGGTGCTGAAGAAGTGGTTCCAGCTGAATCCTTATGAACTGAGAGCCAAGGCTATCAAGGCTCCAATCTCTCTGCACGAGATCGGAAGA…	1135	II-C	-	-	-
Cme3Cas9-sgRNA	PHR70849.1	Lutibacter sp. (marine metagenome)	-	GTTGTGGATTGATTAGAAGAAATTCTAATCTTTCCACAATAAGGCTATAGGCCGTAGGAGATGATTTCCTTTGCCCTTGCTTCGGTAGGGGCTTTTTT	MSKILGLDLGTNSIGWALIDDGNKKILGMGSRIFPEGVVNLGEGEGRETSKNASRTEARGIRRQIFRRRLRKRYLLRELAKNGLCPLDYTLVKVWNEKEIFKNTQLQEWFKLNPYDLRSKAIKEKISLVELGRIFYHMIQRRGFQSNSRSAGTDNNEKSVIFNGDSKIGKIGIAETAQSIKSNKTLGSYLHSISPKENTPYSGELERIRNRYTTRQMYIDEFETIWEYQKKYHSVLTQNLKTIFGGRKKDGYAEDGVLFHQRPLRSQKHLVGYCAFESKKTKCPISAIPNELRRVYEWVNNLKCDIAGESVKFTSEERKKIIDLLLSKEKVRFKQIRKTINKLESYHQFNYKDDDYIIGTHTISNLSNKKFFGEKWFDFTEKEQEDIWHILSFFEDREK…	ATGTCCAAGATCCTGGGCCTGGACCTGGGCACAAACAGCATCGGCTGGGCCCTGATCGACGATGGCAACAAAAAAATTCTGGGAATGGGCAGCAGAATCTTTCCAGAGGGCGTGGTGAACCTGGGCGAGGGCGAGGGACGGGAAACTAGCAAAAACGCCTCTAGAACCGAGGCCAGGGGTATCAGGAGACAGATCTTTCGGCGGCGGCTGAGGAAGCGGTACCTGCTGAGAGAACTCGCCAAGAACGGACTGTGTCCTCTGGACTACACCCTGGTGAAGGTGTGGAACGAGAAGGAAATCTTCAAGAACACACAGCTGCAGGAGTGGTTCAAGCTGAACCCTTACGACCTGCGCTCCAAAGCTATCAAAGAGAAGATCAGCCTGGTCGAGCTGGGAAGA…	1130	II-C	-	-	-
Cme3Cas9-sgRNA	WP_161595784.1	Flavobacterium pectinovorum	-	GTTGTGGATTGATTAGAAGAAATTCTAATCTTTCCACAATAAGGCTATAGGCCGTAGGAGATGATTTCCTTTGCCCTTGCTTCGGTAGGGGCTTTTTT	MARILGLDLGTNSIGWALIDDKLNKILAIGSRIFPMGVENLGDGDNEISKNASRTGARGVRRQFFRRRLRKKILLQKLSENNMCPMDAQDFEDWKKTKLFPTAKLVKWFALNPYELRHKALNEKLSLEEIGRIFYHLIQRRGFLSNSRKGGIDDGAIFKGNQKEGKIGIDDTLASIEDKTLGAYLFEIYPKENRPFQNGLERIRNRYTTRKMYVDEFELIWSKQAQFHTNLNEELKILFGGRKLDGYKEDGILFHQRPLRSQKHLVGKCSFEPTKTKCPINAIPFEMFSIYQWVNTVEYNGKKVSKEEQEKLIEQLLSFEKIEFKKLRKAIGKESAEFKFNYKDDDKIVGTYTISNLSNKKFFGKKWFEFSDKQQEDIWHVLYFFDSKSNLREYAVKNW…	ATGGCCCGGATCCTGGGCCTGGACCTAGGCACCAACAGCATCGGCTGGGCCCTGATCGACGACAAGCTAAATAAAATCCTTGCTATCGGATCCAGAATCTTCCCAATGGGAGTGGAAAACCTGGGCGACGGCGACAACGAGATCTCCAAGAACGCCAGCAGAACCGGCGCCAGAGGCGTGCGGAGACAGTTCTTCAGACGGAGACTCAGAAAGAAGATCCTGCTGCAGAAGCTGAGCGAGAACAACATGTGCCCCATGGACGCTCAGGACTTCGAGGACTGGAAGAAAACCAAGTTATTCCCTACCGCCAAGCTGGTGAAGTGGTTCGCCCTGAACCCCTACGAGCTGCGGCACAAGGCACTGAATGAAAAGCTGAGCCTCGAAGAGATTGGCAGAATC…	1128	II-C	-	-	-
Cme3Cas9-sgRNA	WP_089048822.1	Flavobacterium hercynium	-	GTTGTGGATTGATTAGAAGAAATTCTAATCTTTCCACAATAAGGCTATAGGCCGTAGGAGATGATTTCCTTTGCCCTTGCTTCGGTAGGGGCTTTTTT	MAKILGLDLGTNSIGWALIDDTLNKVLGIGSRIFPMGVENLGDGDNEMSKNASRTGARGVRRQFFRRRLRKKILLQKLSENSMCPMDSKDFENWNKTKLFPTVKLAKWFALNPYELRQKALNEKLSLEEIGRIFYHLIQRRGFLSNSRKGGNDDGAIFKGNPKEGKIGIDDTLESIEGKTLGSYLFEIYPKENQPFQDGLERIRNRYTTRKMYVDEFELIWNKQAQFYSNLDLELKTLFGGRKLDGYKEDGILFHQRPLRSQKHLVGNCTFEPTKTKCPISAIPFEMFRIYQWVNTVEYNGKKISQEEKEKIIELLLSFDKIEFKKLRKAIGKESAEFKFNYKDDDKIVGTYTISNLSSKKFFGKRWFDFSEKEQEDIWHVLYFFDSKSNLKEYAIKNW…	ATGGCCAAGATCCTGGGACTGGATCTGGGCACAAACAGCATCGGATGGGCCTTGATCGACGATACCCTGAACAAGGTGCTGGGCATCGGCTCTAGAATCTTCCCAATGGGCGTCGAAAACCTGGGCGACGGCGACAACGAGATGAGCAAAAACGCCAGCAGGACAGGGGCTAGAGGCGTGCGACGGCAGTTCTTCAGACGGAGACTGAGAAAGAAGATCCTGCTGCAGAAGCTGAGCGAGAACAGCATGTGCCCTATGGACAGTAAGGACTTCGAGAACTGGAACAAAACCAAGCTGTTTCCCACCGTGAAGCTGGCTAAGTGGTTCGCCCTGAACCCTTACGAGCTGAGACAGAAAGCTCTGAACGAGAAGCTGAGCCTGGAAGAAATCGGCAGAATC…	1127	II-C	-	-	-
Cme3Cas9-sgRNA	HDR89795.1	Bacteroidetes bacterium (sediment metagenome)	-	GTTGTGGATTGATTAGAAGAAATTCTAATCTTTCCACAATAAGGCTATAGGCCGTAGGAGATGATTTCCTTTGCCCTTGCTTCGGTAGGGGCTTTTTT	MSRILGLDLGTNSIGWAVVDPEEKQILGTGVRIFQEGVENLGQGQREISRNATRRETRSARRQHFRRKLRKKLMLELLRKHNMCPPAEDEQAMKEWFRMNPYVLRKKALYEEIRLPELGRVFYHMAQRRGFQSNSRIVKEDEGKIFEGNPSEGKIGINSTKEGMSSYPTLGAYLASIDTRNERIRNRYTTRQMYIEEFEKIWEAQNKFHPEMDFSLREAIGGRKMDKEKYGYARDGVLFYQRPLRSQKYLIGKCRFEPKKHRCPVSAIPFEKFRACQFVNTIECNGEKLSREDREKAVSFLLSKDKTTFKNIRKKINKLDSCYHFNYQDEDKIVGSQTISQLSSRKFFGEKWHQFSEEEQEKIWHILFSFDDKRLLKEYAMNRWGFDEEKARKIAGFGL…	ATGAGCAGGATCCTGGGATTAGACCTGGGTACAAACAGCATAGGCTGGGCCGTGGTGGATCCCGAAGAGAAACAGATCTTGGGAACTGGAGTGCGGATCTTCCAAGAGGGCGTGGAAAATCTGGGCCAGGGCCAGAGAGAAATCAGCCGGAATGCCACCAGGCGGGAGACAAGAAGCGCCAGACGGCAGCACTTCAGGCGGAAGCTGAGAAAGAAGCTGATGCTGGAGCTGCTGAGAAAACACAACATGTGCCCTCCCGCCGAGGACGAGCAGGCCATGAAGGAATGGTTCAGAATGAACCCCTACGTGCTGCGGAAGAAGGCCCTGTACGAGGAAATCAGACTGCCTGAACTGGGCAGAGTGTTCTACCACATGGCTCAGCGGAGAGGCTTCCAGTCC…	1107	II-C	-	-	-
Ghh1Cas9-sgRNA	PLX37064.1	Hyphomicrobiales bacterium (bioreactor metagenome)	-	GTTGCGGTTGGCCCCTGGAAACAGGGGCCACCCGTTAACAAGCACCTTGAGTGCAAAAAATTTCTCCTCTGGAGAAGCGTGGCGGGCTGCGGCCCGCCATTTGCGTTTTTT	MAAPYRLGLDVGSNSIGWCAVTVDGNGVPSGVLDAGVRILTPNEEAGRDPQSKQSLAANRRVARSSRRRRDRFLRRQKRLMETLIAAGLMPSGEADRKANERLDPYWLRAAALRAPLPLHEIGRAIFHLNQRRGFLSNRIADGDDDEGSAMKAGMKALAEQLEASGAPTLGAFMAERNSRDREGYLVDRLGKRIGKAHGNPKPHPTDTGVRFRSRSEGNKVLYDLYPTRAMVEHELDAIWQAQAPHHDALTNALLKRLKRIIIEQRPLQKPLVGSCTFRPHEERAPRALPFFQRFRILMEVANLEIERPGRRSRKLSIQQRNALVSSLSEKASQVTFAAMRKALKLPADAAFNLEHGKRKGLDPDQTAAVLAKTSKTGKGTSFGKGWRGLSRHRQTEIV…	ATGGCCGCCCCTTACCGGCTGGGCCTGGACGTGGGCTCTAACAGCATCGGATGGTGCGCCGTGACTGTCGACGGCAACGGCGTGCCCAGCGGAGTGCTGGATGCCGGAGTGCGGATCCTGACCCCTAACGAGGAGGCCGGCAGAGATCCCCAGTCTAAGCAGAGCCTGGCTGCCAACAGAAGAGTGGCCAGAAGCAGCAGACGGAGAAGAGATAGATTCCTGCGGCGGCAGAAGAGACTGATGGAAACCCTGATCGCTGCTGGCCTGATGCCTTCTGGAGAAGCCGACAGAAAGGCCAACGAGAGACTGGACCCCTACTGGCTGAGAGCCGCCGCTCTGCGGGCCCCTCTGCCTCTCCATGAAATCGGCAGAGCTATCTTCCACCTGAACCAGCGGCGT…	1102	II-C	-	-	-
Ghh1Cas9-sgRNA	WP_162906559.1	Algihabitans albus	-	GTTGCGGTTGGCCCCTGGAAACAGGGGCCACCCGTTAACAAGCACCTTGAGTGCAAAAAATTTCTCCTCTGGAGAAGCGTGGCGGGCTGCGGCCCGCCATTTGCGTTTTTT	MKYRLGLDLGSNSIGWCLLKLEPRCVLDAGVRILTPNEEAGRDPQSKTSLAAERRDARSARRRRDRFLRRQKRLLQVLTAAGLMPADTAARKALETLDPYWLRAEALDRKLTLHEIGRAVFHLNQRRGFKSNRIADGDDAEKSATKQGMKALRERLEAEGARSLGELLARRHRRDRQGHRLRDGGGWAVPEPVRFRPTSQGSKNLYDLYPAREMVAEELEKIWAAQAPHHPELTGGLLESLRRIVIDQRPLRTPPVGRCSLRPEVQMVERAGLTLDQGERAPKAHPLFQRVRILQEVANLRVGWAGARDRALTLTERDAIVAKLMASGGTLVAFDKLRAAAKLPEESRFNHELSGRKGFQPDQTAVKLAMKKAFGKPWRSLERDRQIEVVERLLGIEDP…	ATGAAATACCGGCTGGGCCTGGACCTCGGCAGCAACAGCATCGGCTGGTGCCTGCTGAAGCTGGAGCCAAGATGTGTCCTGGACGCCGGCGTGAGAATCCTGACACCTAACGAGGAGGCCGGCAGAGACCCTCAGAGCAAGACAAGCCTGGCCGCCGAGAGACGGGACGCGAGAAGCGCCAGACGGAGACGGGATCGGTTCCTGCGAAGACAAAAAAGACTCCTGCAAGTGCTGACCGCCGCCGGACTGATGCCTGCCGACACCGCGGCTCGTAAAGCACTGGAGACACTGGACCCTTACTGGCTGAGGGCCGAAGCACTGGACCGGAAACTGACCCTGCACGAGATCGGCAGAGCCGTGTTCCACCTGAATCAGAGAAGAGGCTTCAAGTCCAACAGA…	1093	II-C	-	-	-
Ghh1Cas9-sgRNA	WP_132709599.1	Rhodothalassium salexigens	-	GTTGCGGTTGGCCCCTGGAAACAGGGGCCACCCGTTAACAAGCACCTTGAGTGCAAAAAATTTCTCCTCTGGAGAAGCGTGGCGGGCTGCGGCCCGCCATTTGCGTTTTTT	MGIFERWRERFMRERYRLGIDMGSNSIGWCALSVNDRGLVDGLLDAGVRVLSPSEEAGRDPQSKVSLAADRRLARSARKRRDRFIRRRDRLMETLIGAGLMPTDKTARKALEKLDPYTLRAEALKRPLAPEELGRALFHLNQRRGFKSNRIADAGEKEAGAVKAGADRLVEALEKAGAETLGAYLAGRHGRNLQGECLKNADCQPVRFRPRREGAKDVYDFYPTRDLVEQEIDTIWCKQSPHLPQLSDSLKARIKRIILGQRPLKKPLVGNCTFNPKEKRAPRALPLFQRYRLLTETANLRVEEAGRPERPLSNDQQRLILGLLSTRSGEVSFEAMRKALKLPEGAAFNLERGGRKGLDPDLTAAKLAHKDLFGKAWRSFDMAKQNDIVHRLLTEEDEA…	ATGGGCATCTTCGAGAGGTGGCGGGAGAGATTTATGAGAGAACGGTACCGGCTGGGCATCGACATGGGATCTAACTCCATCGGCTGGTGCGCGCTGAGCGTGAACGACCGGGGACTGGTTGATGGCCTGCTGGACGCCGGCGTGCGGGTCCTGTCACCTTCTGAGGAAGCCGGGAGGGACCCACAGAGCAAGGTGAGTCTGGCCGCCGACAGACGGCTGGCCAGGAGCGCCCGTAAAAGAAGAGACAGATTCATCAGAAGAAGAGATAGACTGATGGAAACCCTGATCGGCGCCGGACTCATGCCCACCGACAAAACCGCCCGAAAAGCTCTTGAGAAGCTGGATCCTTATACACTCAGAGCCGAGGCCTTGAAAAGACCCCTGGCCCCTGAAGAGCTG…	1093	II-C	-	-	-
Ghh1Cas9-sgRNA	PCJ59550.1	Rhodospirillaceae bacterium (marine metagenome)	-	GTTGCGGTTGGCCCCTGGAAACAGGGGCCACCCGTTAACAAGCACCTTGAGTGCAAAAAATTTCTCCTCTGGAGAAGCGTGGCGGGCTGCGGCCCGCCATTTGCGTTTTTT	MAWRLGLDLGTNSLGWAALKLDGQGRPTGLIASGVRIFSDGRNPKDKQSLAVMRRLPRQQRRRRDRYLKRRSEFMERLIEHGLMPKDPAERKRLEKFDPWYLRVRGLDEKLSLHELGRALFHLQQRRGFKSNRKTDKGAEDEKGKIKSAAENVKTVMKNAGARTLGEYLAKPRVKNPKDFETRKAARKAAHEAAQEHPVRARLQGSGAKAFYDFYPTRDMIAQEFDTLWKAQKKFHDAALSDAARDALRNTLLFQRKLKSQPVGKCSLDPSEKRAPHALPSVQRIRIYQEVNHLNVRLPGEAERNLTLEERDSLVAWALAHQKLEFQKARKLLKLPDEARFNLESERRKHLDGDKTAAVLANNNRWGPGWRKIPAEAQEEIVKRLLEEENEKTLVDWLM…	ATGGCCTGGCGGCTGGGCCTGGATCTGGGCACCAACAGTCTGGGATGGGCCGCACTTAAGCTGGATGGTCAGGGAAGACCTACAGGGCTGATCGCTTCTGGCGTCAGAATTTTCAGCGACGGCCGGAACCCAAAGGACAAGCAGAGCTTAGCCGTGATGAGACGGCTGCCTAGACAGCAGCGGCGAAGAAGAGACAGATACCTGAAGAGAAGATCTGAGTTCATGGAAAGGCTGATCGAACACGGCCTGATGCCTAAAGACCCTGCCGAGAGAAAGCGGCTGGAAAAGTTCGACCCCTGGTACCTCAGAGTCAGAGGCCTTGATGAGAAGCTGAGCCTGCACGAGCTGGGCCGGGCCCTGTTTCACCTGCAGCAGAGACGGGGCTTCAAGAGCAACCGG…	1059	II-C	-	-	-
Ghh1Cas9-sgRNA	WP_066794301.1	Sphingomonas soli	-	GTTGCGGTTGGCCCCTGGAAACAGGGGCCACCCGTTAACAAGCACCTTGAGTGCAAAAAATTTCTCCTCTGGAGAAGCGTGGCGGGCTGCGGCCCGCCATTTGCGTTTTTT	MRRLGLDIGTNSIGWSLIEDDARIIDIGVRIFSDGRDPQSGTSLAVDRREARSARRRRDRYIGRRSAFLDALVVHGLMPADTDEAKLIAALDPYVLRARALDEKLTPHEIGRALLHLNQRRGFKSNRKAERKANDNEDGKIASGARALDQAMAEEGADTLGQFLNRRETKRVRMGGEHQEYDFYPQRRHVEYEFQRIWEEQAKHHPALLTEAARAALHRILFFQRPLKEQEVGLCTFAPDERRLAKAHPLFQQRRLYEEVNQLEVTTPGEANRKLTLDERDRLVRELSHKKAILFTSLATKIKLAPGQSFNKASETRTQLAGDEIRAVLGDKKRFGTAWEHFDRDRQWEIIERLLDEEDPDALHAFLTQECGLDEAQAATTAKTSLPEGYGRLGPTATA…	ATGCGGAGACTGGGACTGGATATCGGCACCAACAGCATCGGCTGGAGCCTGATCGAGGATGACGCCCGGATCATCGACATCGGCGTGCGGATCTTCTCTGATGGCCGGGATCCCCAGTCTGGCACCTCCCTGGCCGTGGACAGAAGAGAAGCCAGATCTGCCAGGAGACGCAGAGACAGGTACATCGGCAGACGGTCTGCCTTTCTGGACGCCCTGGTGGTGCACGGCCTGATGCCTGCTGACACAGATGAGGCTAAACTGATCGCCGCCCTGGACCCTTATGTCCTGCGGGCCAGAGCCCTGGATGAGAAACTGACACCTCACGAGATCGGCAGAGCCCTTCTGCACCTGAACCAGCGGAGAGGCTTCAAAAGCAACAGAAAGGCAGAGCGGAAAGCT…	1046	II-C	-	-	-
Cme4Cas9-sgRNA	MYF19927.1	Synechococcus sp. SB0677_bin_5 (sponge metagenome)	-	GCTGCGGTTTGCGGCCAAGAAATTGGCTCGCTTACCGCAGGCAAAGCTTAAGCGTTCCAAGAGCGAGGGCTGGGCGCCCCTCCGACGCGATATACGCCCAACTTTCAAGCCCTTGCCGGTTACGCCGGCAGGGGCTTTCCTTTTTT	MALVFGFDIGTTSIGFAVIDHDPGQGTGKIHRLGVRIFPEARDPKALVPLNQDRRGARMRRRHLRRRRQRRQALGALLHQHGFLPRRDSCAWNRVMGSDPYLLRKWAFNLQQANSHESRSQVLAAMQAGQAKLPAWALEGERLSPHAVGRAIYHLAQRRHFKGRDSDEIAGDDGTATQNQSDGDDADEQKAKSVRERNVQALEQKNMTLGAWLADRNAHERKRGEHVTRKVVEDEFDRVWAPCLPNDRIRAKVRGAIFDQRPVFWRVNTLGACRFLPEKKGLDLCPRGSWLSQQRRMLEKLNNLQFVSPEQRCLDEEERQAILAKLQTQASMTWAGVRKALAPLYRERNQSREEKWLKFNLEQGGEKKLLGNMIEKNLADIFGEAWKDHPHRQDIREAL…	ATGGCCCTGGTGTTCGGATTCGACATTGGAACCACCAGCATCGGATTTGCCGTGATCGACCACGACCCCGGCCAGGGAACAGGCAAGATCCACAGACTGGGAGTGCGCATCTTCCCCGAGGCCAGAGACCCTAAGGCCCTGGTCCCCCTGAACCAGGACAGAAGAGGCGCTCGGATGAGACGTAGACACCTGAGAAGGAGGAGACAGAGAAGACAGGCCCTGGGCGCCCTGCTGCACCAGCACGGCTTCCTGCCAAGACGGGACTCCTGCGCCTGGAACAGAGTGATGGGCTCTGATCCTTATCTGCTGAGAAAGTGGGCCTTCAACCTGCAGCAGGCCAATAGCCATGAAAGCCGGTCTCAGGTGCTGGCCGCCATGCAGGCCGGTCAGGCCAAGCTG…	1092	II-C	-	-	-
Cme4Cas9-sgRNA	MYG63674.1	Synechococcus sp. SB0675_bin_7 (sponge metagenome)	-	GCTGCGGTTTGCGGCCAAGAAATTGGCTCGCTTACCGCAGGCAAAGCTTAAGCGTTCCAAGAGCGAGGGCTGGGCGCCCCTCCGACGCGATATACGCCCAACTTTCAAGCCCTTGCCGGTTACGCCGGCAGGGGCTTTCCTTTTTT	MALVFGFDIGTTSIGFAVIDHDPGQGTGKIHRLGVRIFPEARDPKALVPLNQDRRGARMRRRHLRRRRQRRQALGALLHQHGFLPRRDSCAWNRVMGSDPYLLRKWAFNLQQANSHESRSQVLAAMQAGQAKLPAWALEGERLSPHAVGRAVYHLAQRRHFKGRDIDEIASDDGTETSSRDGDQEETDKQAMSARDDTQKALQQEGKTLGAWLAEQGPKKRKRGVHALRQNVEDEFDQVWAPRLPNDRIREEVRRVIFDQRPVFWRVNTLGTCRFLPEKKGLDLCPRGSWLSQQRRMLEKLNNLQFVSPEQRCLDEEERQAILTKLQTQASMTWAGVRKALAPLYRERNQGGEEKRLKFNLQQGGEKKLLGNMIEKNLADIFGEAWKDHPHRQDIREAL…	ATGGCTCTGGTGTTCGGCTTCGATATCGGAACAACAAGCATAGGCTTTGCCGTGATCGACCACGACCCTGGCCAGGGCACAGGCAAGATCCACCGGCTGGGCGTTAGGATCTTCCCCGAGGCCAGAGACCCCAAGGCACTGGTGCCACTTAATCAGGATAGAAGGGGAGCCAGAATGAGAAGAAGACACCTGAGAAGAAGACGCCAGAGAAGACAGGCTCTGGGCGCTCTGCTGCACCAACACGGATTCCTGCCCAGACGAGACAGCTGCGCCTGGAATCGGGTGATGGGCAGCGACCCCTATCTGCTGAGAAAGTGGGCCTTCAACCTGCAACAGGCTAATAGCCACGAGAGCAGAAGTCAGGTGCTGGCCGCTATGCAGGCCGGACAGGCCAAGCTG…	1083	II-C	-	-	-
Cme4Cas9-sgRNA	HHR99889.1	Acidobacteria bacterium (hot springs metagenome)	-	GCTGCGGTTTGCGGCCAAGAAATTGGCTCGCTTACCGCAGGCAAAGCTTAAGCGTTCCAAGAGCGAGGGCTGGGCGCCCCTCCGACGCGATATACGCCCAACTTTCAAGCCCTTGCCGGTTACGCCGGCAGGGGCTTTCCTTTTTT	MDRIWGFDIGTTSVGFAVVEFDEEKSEGRIIHEGVRIFPEGREERKLEPRNQARRAARLLRRQVRRRRLRRKFLREAFAEAGLLPRFNTPEWDISMCPRRPAGGRLLRPGPYELRARGLRERLEPAELGRALYHLCHRRGFLSARRVEERKDLSKAREKEEGKIKGEIKGLEQKLEGRPLGEFLYLASLEKTDRDRLMSEWKVENTYLRNLDKPERIRGRHIGREMVTEEFDRLWETQARFHPDVLTNELKEELQSILLYQRPMFWRLQTVGRCWLEPGEPVCPKGSWLGQQFLMLQHVNNLRVRFMGRPPRPLDPEERKVLLQKLQRQQDMTFAGVSSALKKLWKERGLPGKPEMNLESGGETRLLGNAVEARLAMVFGDAWDSHPMRERLRIELYPR…	ATGGACAGAATCTGGGGCTTCGACATCGGCACCACCTCTGTGGGCTTTGCCGTGGTGGAGTTTGACGAGGAGAAGAGCGAGGGCAGAATCATCCACGAGGGCGTGCGGATCTTCCCTGAGGGCAGAGAGGAGAGAAAGCTGGAGCCTCGAAACCAGGCCAGAAGAGCCGCCCGACTTCTGCGGCGGCAGGTGCGCCGCAGAAGACTGAGAAGGAAGTTCCTGCGGGAAGCCTTCGCCGAAGCCGGACTGTTGCCAAGATTTAACACACCCGAATGGGATATCAGCATGTGTCCTAGACGGCCTGCCGGAGGGAGACTGCTGAGACCAGGCCCTTACGAGCTGCGGGCCAGAGGCCTGCGGGAGAGACTAGAACCTGCCGAGCTGGGTAGAGCTTTATAC…	1071	II-C	-	-	-
Cme4Cas9-sgRNA	PKP78962.1	Alphaproteobacteria bacterium HGW-Alphaproteobacteria-3(groundwater metagenome)	-	GCTGCGGTTTGCGGCCAAGAAATTGGCTCGCTTACCGCAGGCAAAGCTTAAGCGTTCCAAGAGCGAGGGCTGGGCGCCCCTCCGACGCGATATACGCCCAACTTTCAAGCCCTTGCCGGTTACGCCGGCAGGGGCTTTCCTTTTTT	MERIFGFDIGTTSIGFAVVDYSPEQSAGNILRLGARIFPEARDPDGTPLNQQRRQKRMMRRQLRRRRMRRKALNEALRDAGLLPAYGSPDWPIVMGGDPYDLRRRGLEEKLSAYEFGRAIYHLAQHRHFKGRELEDSDTPESDADDEKEAQSERDATLKALRNEQTTLGAWLARRAPSDRKRGVHAHRTVVLEEFERLWTTQSEYHPVLRSEELKAKIGDTIFAQRPVFWRKNTLGDCRFMPGAPLCPKGSWLSQQRRMLEKLNNLAIAGGNARPLDAEERAAILSKLQQQASMSWPGVRGALRPLYKQRGEPGAEKSLKFNLELGGENKLLGNVLEAKLADIFGSDWPSHPHQQAIREAVHERLWAADYGETPDKKRVIILSDKERKAHREDAAKSFV…	ATGGAACGGATCTTCGGCTTCGACATCGGCACCACCAGCATCGGATTCGCAGTGGTCGACTACAGCCCAGAGCAGTCTGCCGGAAATATCCTGAGACTGGGCGCCCGTATCTTCCCCGAGGCCAGGGACCCCGATGGCACACCATTGAACCAGCAAAGACGGCAAAAGCGCATGATGAGAAGACAGCTGAGGAGGCGGCGGATGAGAAGAAAGGCTCTGAACGAGGCCCTGCGGGACGCCGGCCTGCTGCCCGCTTATGGCTCTCCCGACTGGCCCATCGTGATGGGCGGCGACCCTTACGACCTGCGGAGACGGGGCCTGGAGGAAAAGCTGTCTGCCTACGAGTTTGGACGGGCCATCTATCACCTGGCCCAGCACAGACACTTCAAGGGCAGAGAG…	1037	II-C	-	-	-
Cme4Cas9-sgRNA	SBV91301.1	uncultured Alphaproteobacteria bacterium	-	GCTGCGGTTTGCGGCCAAGAAATTGGCTCGCTTACCGCAGGCAAAGCTTAAGCGTTCCAAGAGCGAGGGCTGGGCGCCCCTCCGACGCGATATACGCCCAACTTTCAAGCCCTTGCCGGTTACGCCGGCAGGGGCTTTCCTTTTTT	MQERVFGFDIGTTSIGFAVIDYDPDQQTGHIQGLGVRIFPEARDPDGTPLNQQRRAKRMMRRQLRRRKQRRRSLNEALLAAGLLPQFDQDKASEWSRVMLADPYDLRSRGLTEPLTAHELGRAFYHLAKRRHFNGRDLEETENEEADEKEARTNRESTLAALKRENVTLGTWLATRPDGVKRRGVHADRQTVVAEFEALWTAQAPHHPVLRDESFKEMITDAVFFQRPVFWRTSTLGHCRFMPDEPLCAKGSWLSQQRRMLEKLNNLAVAGGNLRPLDAEERAAILAKLQTQGGMTWSGVRAALKPLFSMRGEKGAEKGLKFNLELGGDKGLLGNKVEADLARVFGDDWPTHPHKQAIREAAYDLLGGADYGHTTDDKRVVILSKAERRKRRDAAAQIF…	ATGCAGGAGAGAGTGTTCGGCTTCGACATCGGCACAACCAGCATCGGCTTCGCCGTGATCGACTACGATCCTGACCAGCAGACCGGCCACATCCAGGGCCTGGGCGTGAGAATCTTCCCTGAGGCCAGAGACCCCGACGGAACACCTCTGAATCAGCAGAGAAGAGCCAAGAGAATGATGCGCCGGCAGCTGAGAAGAAGAAAGCAGAGACGGAGATCCCTGAACGAGGCTCTGCTCGCCGCCGGCCTGCTGCCCCAATTTGATCAGGATAAGGCTAGCGAGTGGTCTAGGGTCATGCTGGCCGACCCCTACGACCTGAGAAGCAGAGGCCTCACCGAGCCTCTCACCGCCCACGAGCTGGGCCGGGCCTTCTACCACCTGGCCAAGCGGCGGCACTTT…	1033	II-C	-	-	-
Ghh2Cas9-sgRNA	MXW12163.1	Synechococcus sp. SB0668_bin_13 (sponge metagenome)	-	GCTGCGGACTGAGGCCGTTGAAAAGCGGCCTCTATTCGCAAGCAATAGGACCCTTTGTGTGGGCTCGGCATCCCAAGGTCACTGCCGGTATTGTTCGATTCGAAGCCCCGCCACGGCGGGGCTTTTTT	MALVFGFDIGTTSIGFAVIDHDPGQGTGKIHRLGVRIFPEARDPKALVPLNQDRRAARMRRRQLRRRRQRRQELGTLLHQNGFLPRRDSCAWNRVMGTDPYLLRKWAFNLQRTDSHESRNQVFAAMQAEQAKLPEWAFEGERLSPHAVGRAIYHLAQRRHFKGRDIDEIAGDDGTETSSRDADQEETDKQVMSARDDTRKALQQEGKTLGAWLAEREPNKCKRGVHALRQNVEDEFDQVWAPCLPNDQIREEVRRAIFDQRPVFWRRNTLGTCRFLPGEELCPRGSWLSQQRRMLEKLNNLQLVSPEQRCLDPEERQAILAKLQTQASMKWAGVQKALAPLYRERNQDGEQKRLKFNLQQGEEKKLLGNSIEANLAKIFGDGWPEHPHQQAIRDALHKR…	ATGGCCCTGGTGTTCGGATTTGACATCGGCACAACCAGCATCGGCTTTGCCGTGATTGATCACGACCCCGGCCAGGGCACAGGAAAGATCCACAGACTGGGAGTGCGCATCTTTCCTGAGGCCAGAGATCCTAAGGCCCTGGTTCCTCTGAACCAGGACAGACGGGCCGCTAGAATGAGAAGAAGACAGCTCAGACGGAGACGCCAGAGACGGCAGGAGCTGGGCACACTGCTGCACCAGAACGGCTTCCTGCCACGGAGAGATAGCTGCGCCTGGAACCGGGTGATGGGCACCGATCCCTACCTGCTGAGAAAGTGGGCCTTTAATCTCCAGAGAACCGACTCTCACGAGAGCCGAAATCAGGTCTTCGCCGCTATGCAGGCCGAACAAGCCAAGCTG…	1080	II-C	-	-	-
Ghh2Cas9-sgRNA	TVQ40179.1	Geminicoccaceae bacterium (soda lake metagenome)	-	GCTGCGGACTGAGGCCGTTGAAAAGCGGCCTCTATTCGCAAGCAATAGGACCCTTTGTGTGGGCTCGGCATCCCAAGGTCACTGCCGGTATTGTTCGATTCGAAGCCCCGCCACGGCGGGGCTTTTTT	MDVELVFGFDIGATSIGFAVIEYDASAGHGRILRLGSRIFPEARDPDGQPWNQTRRQKRMMRRQLRRRRQRRRDLNELLNIAGLLPAFGSEAWDAVMQRDPYELRQRGVAEALSAFELGRALYHLAQRRHFRGRELVEQEPTETDAVDAEEKEAANKREADRAELKQSGLSLGAWLHSLPAGERRRHKHLLRNDVRAEFELLVAAQWTHHARLGEPTFQGALSDAIFHQRPVFWRKKTLGQCRFVPEGELCPKGSWLSHQRRMLEKVNNLSLIGGNARPLDDDERAAILAQLQTKPSLSWTAVRKVLAPLFRARGEAGGEKSLRFNLQVGGEPKLLGNPLEAKLAGVFGDEWAGHPHKQAIRDTIHGRLWSADYGEIGTQRVVIRSEAERSARRQAVKA…	ATGGACGTGGAACTGGTATTCGGCTTCGACATCGGAGCCACCAGCATCGGCTTTGCCGTGATCGAGTACGACGCTTCCGCTGGCCACGGCCGGATCCTGAGACTGGGCAGCAGAATTTTCCCTGAGGCCCGGGACCCCGATGGACAGCCTTGGAACCAGACCAGAAGACAGAAAAGGATGATGAGGCGGCAGCTGAGACGGAGAAGACAAAGGCGGAGAGACCTGAATGAGCTCCTTAATATCGCCGGCCTACTTCCTGCTTTCGGCAGCGAAGCATGGGACGCCGTCATGCAGAGAGATCCTTACGAACTGCGGCAGCGTGGCGTGGCCGAGGCCCTGAGCGCGTTCGAGCTGGGCAGAGCCCTGTACCACCTGGCTCAGAGACGTCATTTCAGAGGC…	1041	II-C	-	-	-
Ghh2Cas9-sgRNA	WP_140943376.1	Prosthecomicrobium hirschii	-	GCTGCGGACTGAGGCCGTTGAAAAGCGGCCTCTATTCGCAAGCAATAGGACCCTTTGTGTGGGCTCGGCATCCCAAGGTCACTGCCGGTATTGTTCGATTCGAAGCCCCGCCACGGCGGGGCTTTTTT	MALIFGLDIGTTSIGSAVVVHEPDRGEGKILHLGVRVFPEARDPKGTPLNQQRRAKRMARRQLRRRKSRRRSVNELLSSVGLLPTFGSDAWHETMRLDPYTLRDKGLDVALAPHELGRAIYHLSKHRHFAAKELDDSKDEAEDEVDEEKEAAGARQSTIEALRREGITLGRWLARKPDGQRKRGAHALRSVVEDEYHRLLDRQRPFHSILSDQDFTAALTAEIFAQRPVFWRKNTLGACPLIPGASLCPRGTWLSQQRRMLEKVNNLAIGGGNARPLDPDERAIIIAKVESQPSATFGALRMALKGLYKSRGEEGREKSLRFNFEDGGETRLLGNSVEARLLAIFGDEWSHHPHKEAIRDAVHQRLWSADYAEIGQRVVIRPAGERMGRRRSAARSFIT…	ATGGCCCTGATCTTCGGCCTGGACATCGGTACCACCAGCATCGGCAGCGCTGTGGTGGTCCACGAGCCTGACAGAGGAGAGGGCAAGATCCTGCACCTGGGAGTGCGCGTGTTCCCTGAGGCCAGAGATCCCAAGGGCACCCCTCTGAACCAGCAGCGTCGGGCTAAACGCATGGCCAGACGGCAGCTGAGAAGAAGAAAGAGCCGTAGACGGAGCGTGAACGAACTGCTGTCATCTGTGGGCCTATTACCAACATTCGGCAGCGATGCTTGGCACGAGACAATGAGGCTCGATCCATATACCCTGAGGGATAAGGGCCTGGACGTGGCTTTAGCCCCTCACGAGCTGGGCCGGGCCATCTACCACCTGAGCAAGCACAGACACTTCGCCGCTAAGGAG…	1038	II-C	-	-	-
MscCas9-sgRNA	VFJ55296.1	Candidatus Kentron sp. FW (ciliate metagenome)	-	GTTCTGTATTGACCACAGAAATGTGGTGAATACAGTAATAAGTGAGTATTCACTCACACCAAATTTAGCCTTTCTATATGGAAGGCTTTTTT	MSEKENRGKWRLGIDLGTNSIGIAALSLNEPAEADGKHTVSGLMDLGVRIFSDGRNPKDKQSLAAMRRVPRGMRRNRDRKLNRNARFLRELRASGLLPTASDSPTKADLAKRQELEALDPYIPRARGLDEELPLHHLGRALFHLKRRGFKSNRKTDSGDQESGKIREATNRTKELLEEAGCRTLGEWLGRQRIEILAENQSLPKGKRQPLPQARTRLHGTGAKAYYDFYPTREMILDEFDQLWESQRRWHPEALTDDAFRTLRETLAFQYPLRPPPVGKCTLDSTQERAPRALPSVQRLRIYQELNHLAVQLPGESSRPIKKKERDLLAEKALSQAKLEFDKMRRWLKLPLDARFNLESEKRKHLDGDLTAARLASAKCWGKDWRDLDLDIQEAIVTRL…	ATGTCCGAGAAGGAAAACAGAGGCAAATGGAGACTGGGCATCGACCTGGGCACCAACAGCATCGGCATCGCAGCTCTGAGCCTGAACGAACCTGCCGAGGCCGATGGCAAGCACACTGTGTCTGGCCTGATGGACCTGGGCGTTAGAATCTTCAGCGACGGCAGAAACCCCAAGGACAAGCAGAGCCTCGCTGCCATGAGACGCGTGCCTAGAGGAATGAGACGGAATAGAGACCGGAAGCTGAACAGGAACGCCCGGTTCCTCAGAGAGCTGCGAGCTAGCGGTTTGCTGCCAACAGCCTCTGATAGCCCTACAAAGGCCGACCTGGCTAAGCGGCAGGAGCTCGAAGCCCTGGATCCTTACATCCCCCGGGCTCGGGGCCTGGATGAAGAGCTGCCT…	1079	II-C	-	-	-
MscCas9-sgRNA	MBI74395.1	Oceanicaulis sp. (marine metagenome)	-	GTTCTGTATTGACCACAGAAATGTGGTGAATACAGTAATAAGTGAGTATTCACTCACACCAAATTTAGCCTTTCTATATGGAAGGCTTTTTT	MVWRLGLDVGTNSIGWAAVELMEGRPCGLIDAGVRIFSDGRNPKDGASLAVQRREPRSARRNRDRYLKRRSEFMDRLVEHGLMPREDSERKALENLDPWILRARGLDEKLSLHELGRALFHLQQRRGFKSNRKTDRGDSDKGAIAEATQRTLERLEEQGARTLGQLLGRPRMEWAARNASLPAGQREPQPATRVSPYRSKGKTAYDYYPTRALIRDEFDCLWARQREFHGNALSEDARMALADTLFYQRTLKPQPVGKCTLDPAQERAPKALPSVQRLRIYQEANHLAILRLDAGSEPLSREQRDRVAAKLLSTGKVTFDSLRKTVLKLPGNVRFNLESEKRRHLDGDATAAVLAAGKRWPDWRSLPLSDQDRIVEQLLEVEDEAQLIAWLCDEYGMAR…	ATGGTGTGGCGGCTGGGCCTCGATGTGGGCACCAACAGCATCGGCTGGGCTGCCGTGGAGCTGATGGAAGGCAGACCTTGCGGCCTGATCGACGCCGGCGTGAGAATCTTCAGCGACGGCAGAAACCCCAAGGACGGCGCCTCTCTGGCTGTCCAGCGGCGGGAACCTAGATCTGCCAGACGGAACAGAGATCGGTATCTGAAGAGAAGATCCGAGTTCATGGACCGGCTGGTGGAACACGGCCTGATGCCCCGGGAAGATAGCGAAAGAAAAGCCCTGGAGAACCTGGACCCCTGGATCCTGAGAGCCCGGGGCTTGGATGAAAAGCTGTCTCTGCACGAGCTCGGCAGGGCCCTGTTCCACCTGCAACAGAGGCGGGGCTTTAAGTCCAACCGGAAG…	1058	II-C	-	-	-
MscCas9-sgRNA	MAN62063.1	Parvibaculum sp. (marine metagenome)	-	GTTCTGTATTGACCACAGAAATGTGGTGAATACAGTAATAAGTGAGTATTCACTCACACCAAATTTAGCCTTTCTATATGGAAGGCTTTTTT	MKKETNRPYRLGLDVGTNSLGWFMVWLNEAGEPIGLGPGGVRIFPDGMTNDKKASNAAERRLARGQRRNRDRYLERRRTLMSTMIDGGLMPKDEAARKALVDLDPYDLRARAITEKLPLHHIGRALFHLNQRRGFKSNRKSDGANDEKGAIKEASSRLREAMAAANAQTLGVFLNGMHREREGVRVRNTSSGNKATYDFYPTRDLLVDEFEAIWRQQSKHHSQLTDTVRERVCDTIFFQRPLKSPPIGKCTLDPAQNPGDADGFRLAKAHPLSQRFRIWQEVRNLTVGETGSTPRDLTKEEADTIALALLQSNAVTFDKIRKLLRLPEGARFNLESERRKELLGDQTAKRLGAKKLYGKTWRGFPLERQIEIVERLLSEQNEEALIEWLVFETGVDRDL…	ATGAAAAAGGAAACAAATAGACCTTACAGACTGGGCCTGGACGTGGGCACAAATAGCCTGGGCTGGTTCATGGTGTGGCTGAATGAGGCCGGAGAACCTATCGGCCTCGGACCTGGCGGGGTGAGAATCTTTCCCGATGGCATGACAAACGATAAGAAGGCCAGCAACGCCGCGGAGCGGAGGCTGGCCCGAGGACAGCGGAGAAACAGAGACAGATATCTGGAAAGAAGAAGAACACTAATGAGCACCATGATCGATGGTGGCCTGATGCCTAAGGATGAGGCCGCCAGAAAGGCCCTGGTTGACCTGGACCCGTACGACCTGAGAGCCAGAGCCATCACCGAGAAACTGCCCCTGCATCATATCGGAAGAGCCCTGTTCCACCTGAACCAGCGGCGG…	1049	II-C	-	-	-
MscCas9-sgRNA	WP_088627216.1	Fibrobacter sp. UWB5	-	GTTCTGTATTGACCACAGAAATGTGGTGAATACAGTAATAAGTGAGTATTCACTCACACCAAATTTAGCCTTTCTATATGGAAGGCTTTTTT	MEKKRYRLGIDLGTASIGTALVELDGPVDHPYPKSILHMGVRIFDDGRDPKTKVPLGVARRMAKQNRKMLDRYLRRRKRLIDALIKFKIWPADETQRKSLCLLNPYDIRTRALDEKISLAELGRAIFHLNQRRGFKSNRKTDGGEDGKIRQAVAKLEEVFQKEGCRTLGEFYQKRLEKGQSVRARLEGAGAKASYPFYPSRQMIECEFDKIWDKQVEFYPDVLTDAAKKEIRSTLLYQRPLKPAKPGKCFLEPSEDRAPIASPYFQRFRILQTVNELRIINRYGDQRPLSLDERNILLEVLSQKKELKFSAAKKLLSLSNYDRFSIQDERRDKFQGDQIAVLLGNKKYFGKNWKLLPLENQNAVVAELISQDDSEELIKTLCAFGLSKEAAAQLSEETL…	ATGGAAAAAAAGCGGTACAGACTGGGCATCGATCTGGGAACAGCCAGCATCGGCACCGCCCTGGTGGAACTGGATGGTCCTGTGGATCACCCTTATCCTAAGTCTATCCTGCACATGGGCGTCAGAATCTTCGACGACGGCAGAGACCCCAAGACCAAGGTGCCACTGGGCGTGGCCAGACGGATGGCCAAGCAGAATAGGAAGATGCTGGATAGATACCTGAGAAGAAGAAAGAGACTGATCGACGCCCTGATCAAGTTCAAAATCTGGCCGGCCGACGAAACCCAGCGGAAGTCTCTGTGTCTGCTGAATCCTTACGACATCAGAACAAGAGCACTGGACGAAAAAATTAGCCTGGCTGAATTGGGCAGGGCCATCTTCCACCTGAACCAGAGACGC…	1031	II-C	-	-	-
MscCas9-sgRNA	TYB33690.1	Flexistipes sinusarabici (oil field metagenome)	-	GTTCTGTATTGACCACAGAAATGTGGTGAATACAGTAATAAGTGAGTATTCACTCACACCAAATTTAGCCTTTCTATATGGAAGGCTTTTTT	MFLEAIMNYRLSLDLGTNSIGWAIYKLNEKDKPISIINAGVRVFTDSRDPQTGTSLAAERREKRGIRRNRDRFLKRKERLMQTLIKYNLMPENKEERKALEKLNPYELRSRALDEKLEPHEIGRALFHLNQNRGFKSNRKTETKDSDASIIKTSINEFQNMMENNNVRTPGEMLYKLYKENKPVKAKIYGKGKDAKYEIYCDRNMIEDEFEQICKAQSSLGNNITEKAFDEIKDIIFFQRDLLPTKIGKCSAIPSEDRAPKALPISQEYRILQTVTDLRIIKPDQTSVFLTPEQQKLLFEELNSKKQRDFNEIRKLFGLDSSYSFSHEHMSKIKGNETSSELRSTKRFGKKWDKFSIEEQTEIVKLLLEEPEENAVKKTLINKWDVTDEQAENIANANL…	ATGTTCCTGGAAGCCATCATGAACTACAGACTTTCCCTGGACCTAGGAACAAACAGCATCGGCTGGGCTATCTACAAGCTGAACGAGAAGGATAAGCCCATCAGCATCATTAATGCCGGCGTGAGAGTCTTCACCGACAGTAGAGATCCACAGACCGGCACCAGCCTGGCCGCTGAGAGAAGAGAAAAGAGAGGCATCAGAAGAAACAGAGATAGATTCCTGAAGCGCAAGGAAAGACTGATGCAGACCCTGATCAAGTACAACCTGATGCCTGAAAACAAGGAGGAACGGAAAGCTCTGGAGAAGCTGAACCCCTACGAGCTGCGGTCCCGAGCCCTGGACGAAAAGCTGGAGCCCCACGAAATAGGCCGGGCCCTGTTTCACCTGAACCAGAACAGA…	1022	II-C	-	-	-
Ghy1Cas9-sgRNA	NNN21720.1	Acidimicrobiales bacterium (mine drainage metagenome)	-	GCTCTGGTTGGCCGGGAGAAATCCTTGCCGTATCAGAGCAAGGTTGCGTCCTGCCGCGAGGTACCTGGAAACAGTAGCCTCTGAGGACGCCCCCTGTTGGGGGCGTTTTTATTTTTT	MSHEMTSQPPVPPETEVHYVLGIDLGTNSVGWAAVQLTKTGKPNGILRVGSRIFSAGTEGDITSGRDKSRNLERREARQSRRMIERRKRRKLKIFNMLQNADLLPQGPEIHEVLTGLDRTIREQYSAELGQNGPDINHRLPYLLRTWALDRQLSPHETGRALYHLAQRRGFQSNRKATPKKDEEIGKVKLGILELEQKMEETGSRTLGEYFASIDPVEERIRQRWTSRAMYKVEFDAIWSVQSKYRPDIFTEDFRLGISNAIFYQRPLKSQSGLIGQCELEKGRKRAPRALLESQKFRIVQTVNNIRVRVVESDGSYETRRLTDDERALLIQALDSGSGTLDKKGMVGPSGIKKILKLPTNSKINLGDDDAKIHGNITAFRLRSIFENKWDELSQAEKC…	ATGAGCCACGAAATGACCAGCCAACCTCCCGTGCCCCCCGAGACAGAGGTGCACTACGTGCTGGGCATTGACCTGGGAACCAACAGCGTCGGCTGGGCCGCCGTGCAGCTGACCAAGACCGGCAAGCCTAACGGCATCCTCAGAGTGGGAAGCAGAATCTTCAGCGCTGGCACCGAGGGCGATATCACCTCTGGTAGAGACAAGTCTCGAAACCTGGAAAGAAGAGAAGCCAGACAGAGCAGAAGAATGATCGAGCGTCGCAAACGGCGGAAGCTGAAGATCTTCAACATGCTGCAGAACGCCGACCTGCTGCCGCAGGGCCCTGAGATCCACGAGGTGCTGACAGGGCTGGACAGAACCATCAGAGAACAGTACAGCGCCGAGCTGGGCCAGAACGGC…	1070	II-C	-	-	-
Ghy1Cas9-sgRNA	HHN40333.1	Candidatus Solibacter sp. (hot springs metagenome)	-	GCTCTGGTTGGCCGGGAGAAATCCTTGCCGTATCAGAGCAAGGTTGCGTCCTGCCGCGAGGTACCTGGAAACAGTAGCCTCTGAGGACGCCCCCTGTTGGGGGCGTTTTTATTTTTT	MALVLGLDLGARSVGWALLEKQGDNWTRIVRAGVRVFEAGTEGNIEQGRDQSRGATRRIARLARRQIRRRRQRARALYRELASAGLLPEVTPSPGSPLAVLIQQAINDLDEHLRQKYAQESAVSQLPYFLRARALDHRLEPHELGRVIYHLGQRRGFKSNRKAEAREKADGDPLKEQKDKSVVYREIEELKAQIQDTGARTLGEYLSRVDPAVERIRHRYTQRRMYEEEFEAIWEAQRPHHAALTRELKDRLWDILFKQRPLRATDDLVGECDWIPGEKRAPVWSMDYQRFRLLQAVNHLRVSENHSAPRPLSSEERLRLLDVLETQSKISFAQAKKILGLRKAEFTIEEGGEKNLPGNAVAAQFYEKLGQDWIRLKPEDRQALVECVAVAESDEQLLE…	ATGGCGCTGGTGCTCGGCCTGGACCTGGGCGCCCGGAGCGTGGGATGGGCCCTGCTGGAGAAACAGGGCGATAACTGGACCAGAATCGTGAGAGCCGGCGTTAGAGTGTTCGAGGCTGGGACCGAGGGCAACATCGAGCAAGGCAGAGACCAGTCCCGGGGCGCTACAAGACGGATCGCCAGACTGGCCCGGAGACAAATCAGACGGAGACGTCAGAGAGCCAGAGCCCTGTACAGAGAACTGGCCAGCGCCGGCCTGCTGCCTGAGGTGACACCTTCTCCTGGCAGCCCTCTGGCCGTGCTGATCCAGCAAGCCATCAACGACCTGGACGAGCACCTGAGACAAAAGTACGCCCAGGAGAGCGCCGTGAGTCAGCTGCCCTACTTCCTGAGAGCCAGA…	1059	II-C	-	-	-
Ghy1Cas9-sgRNA	TAM51841.1	Acidobacteria bacterium (groundwater metagenome)	-	GCTCTGGTTGGCCGGGAGAAATCCTTGCCGTATCAGAGCAAGGTTGCGTCCTGCCGCGAGGTACCTGGAAACAGTAGCCTCTGAGGACGCCCCCTGTTGGGGGCGTTTTTATTTTTT	MVRKQTAAGQPAFDYILGLDLGASSIGWAVIKTSSGTPIGLARAGVRVFEAGLAGDLESGRAEPRNVKRRLARQARRQTDRRRRRLRRVYRILQRAGLLPAGESGDVIPALDGQLFEVHAAATKSEAERHRLAQVMPLWLRARALDHKLERQELGRALFHLAQRRGFLSNRKSAPKEDEDEGKLKHSISELAEEVTGSGARTLGEYLSRLDPEEARIRTRPTSRVMYESEFEAIWETQARYAPQLLTEALRIELREAIFYQRPLKSAAGLIGACELEPDRHRAPWALLDAQRFRLLQMANNTRLIDLETGEERPLAGSERERLVSALERQAQMTFPAAKKLLGFKPKQVRFNLEVGGEARFLGNRSAAAIAEIFGEQWWNMSQGQREAVVEDVLTIESE…	ATGGTGAGAAAACAGACCGCCGCCGGCCAGCCTGCCTTCGACTACATCCTGGGCCTGGACCTGGGAGCCAGCAGCATCGGCTGGGCCGTGATCAAGACCAGCTCGGGCACACCCATCGGACTGGCGCGGGCCGGCGTGCGCGTGTTCGAGGCCGGCCTGGCTGGGGATCTGGAATCAGGCAGAGCCGAGCCTAGAAACGTGAAGAGAAGACTGGCCAGACAGGCCCGGAGACAGACGGATAGACGGCGGAGACGGCTGCGGAGAGTGTACAGAATCCTGCAAAGGGCCGGCCTCCTCCCAGCCGGCGAATCTGGCGACGTGATCCCTGCTCTGGATGGCCAGCTGTTTGAGGTGCACGCCGCCGCCACCAAATCCGAAGCTGAAAGACACCGGCTGGCC…	1042	II-C	-	-	-
Ghy1Cas9-sgRNA	WP_162179945.1	Bryobacter aggregatus	-	GCTCTGGTTGGCCGGGAGAAATCCTTGCCGTATCAGAGCAAGGTTGCGTCCTGCCGCGAGGTACCTGGAAACAGTAGCCTCTGAGGACGCCCCCTGTTGGGGGCGTTTTTATTTTTT	MFIRKPEGYYVLGIDLGVASVGLALIETRFGEICHSSVRIFSEGMTGSEKDWENGKEVSNATVRREARGQRRQTERRKRRIKKVFHLLRSYDWLPDVSGPNIQDALNALDLELANRYGQHHNLPYFLRARGLDEKLSLTELGRAIYHLAQRRGFLSNRKLAPKKDDDMGKVYAGIDSLREEVSSSGKRTLGEYFASLDPEEQKIRGRYTYRDMYVQEFQHLWAAQQNHHPEELTAVRQATLFRALFFQRPLKDQSHLIGHCDLEEKEQRAPMYLLSVQRYRFLTALNNLRLAGPGAVSREISADERQAIIEKLGQCAKLSFTEIRKMLGVPKTFKFSIEEGGETKIPGNLTASLIYGVCPALWTGLDQASRDRLVDVLKRLESVESLDDRALALRNHWD…	ATGTTCATCAGAAAGCCTGAGGGCTACTACGTGCTGGGCATCGACCTGGGCGTGGCCTCTGTGGGCCTGGCCCTCATCGAAACAAGATTTGGCGAGATCTGCCACAGCAGCGTGCGGATCTTCAGCGAGGGCATGACAGGCAGCGAGAAGGACTGGGAGAACGGCAAGGAGGTGAGCAACGCCACAGTGAGACGAGAGGCCAGAGGACAAAGAAGGCAGACCGAGAGACGCAAAAGAAGAATCAAAAAGGTGTTTCACCTGCTGCGGAGCTACGACTGGCTGCCTGACGTGTCTGGCCCTAACATCCAGGACGCTCTGAACGCCCTGGATCTGGAACTGGCCAATAGATACGGCCAGCACCACAACCTGCCTTATTTCCTGAGAGCCAGAGGCCTGGAT…	1023	II-C	-	-	-
Cme2Cas9-sgRNA	MXZ13170.1	Candidatus Dadabacteria bacterium (sponge metagenome)	-	GTTGTGGATTCCGGGCAGGAAACTGCCTTGGTTTCCATAACAAGAAGGTGAAACCTTCGCAGGATATCCCGAAAGGGTAAACCGCACGCCTCCAGATCGACAGATCTGGGGGCGTATTGTTTTTT	MSTEESKLPGYAIGLDVGTNSIGWSVIREKDGEPVEFIDCGSRIFIRSVENKSPTPKNRKRRESRLQRRQVQRRSRRKSRLRNYLILKGFLPEVLKNNPTPEEELNSLGNPYIIRAKALDEELTPHEFGRAILHLGTRRGFLSNRKTSFGDLDDDTNAREILEKEDDDEGKDREEGKLKEEIKKLRENINKGGARTLGEYLAGLSRKRNRGDFHDRHTDRKMYKEEFSEIWKKQSSYNPKLYNEGTRNELEKIIFSQRPLKLKPNRMGRCSLEPNLPRTRQGRLEFQRFRYWQDINHLSYQDPETGETEIQLSKEQKKKLAEALETKRELTWARIRTLLGLKKKTSFNLQKVEGKKKGLKGNRTVHDITEIIGGKWNSLNESEQCLLVEDIISYTSKKG…	ATGAGCACCGAGGAATCCAAACTTCCCGGATACGCCATCGGCCTGGACGTGGGCACCAACAGCATTGGCTGGAGCGTGATCAGAGAGAAGGACGGCGAGCCCGTGGAATTCATCGATTGCGGCTCTCGGATCTTCATCCGGAGCGTGGAAAACAAGTCTCCTACACCTAAGAACCGGAAGAGACGGGAATCTAGACTTCAACGGCGACAAGTGCAGAGACGGTCTAGACGGAAGTCCAGACTTCGGAACTACCTGATCCTGAAGGGCTTCCTGCCTGAGGTGCTGAAAAACAACCCTACACCTGAGGAGGAACTGAATAGCCTGGGCAACCCTTATATCATCCGTGCAAAGGCTCTGGACGAGGAGCTGACACCACATGAATTCGGAAGAGCCATCCTG…	1036	II-C	-	-	-
Cme2Cas9-sgRNA	WP_135795104.1	Hydrogenovibrio crunogenus	-	GTTGTGGATTCCGGGCAGGAAACTGCCTTGGTTTCCATAACAAGAAGGTGAAACCTTCGCAGGATATCCCGAAAGGGTAAACCGCACGCCTCCAGATCGACAGATCTGGGGGCGTATTGTTTTTT	MSKKILGLDLGTNSVGWALFESDEDLAPQKLIDLGVRIFQRAVEDKTPTPKNQARRNARMARRILQRRARRKQRMQNFLISQQLLPSSLSETTQPEIILTGTHGIPGLGDPYELRAKALDFELKPYELGRVLLHLVQRRGFQSNRKTLLGDMADDPDVVSILTEEKEDLSSEETAFKKDIVQLREEIKKSGARTLGEYLYKLPAGQVKRNRSREGGNLRTDRSMYKDEFWQIVDAQKAFHPVLEEIDLALFEIIFFQRPLKLKKDRVGKCSLEPTKHRAKKAWQTYQRFRYLQDINSLKLFNSYTTEWRPLNSEDRAKLIELFEKDKKPTLAKIKKALGLSKNDQLNFESGNKNFKGNTTAIAIREAYSGWDDLALKQQNKLEEDLVSFVSKKALKKRL…	ATGAGCAAGAAAATCCTGGGCCTGGACCTGGGCACAAACAGCGTGGGATGGGCCCTGTTCGAGAGCGACGAAGATCTGGCTCCTCAGAAGTTGATCGACCTTGGCGTGCGGATCTTTCAAAGAGCCGTGGAGGATAAGACCCCCACACCCAAGAACCAGGCCAGAAGGAATGCCAGAATGGCTCGGCGGATCCTGCAGAGAAGAGCCCGGAGAAAGCAGAGAATGCAGAATTTCCTGATCTCTCAGCAGCTGCTGCCCAGCAGCCTGTCTGAAACCACCCAACCTGAGATCATCCTGACCGGGACCCACGGCATCCCCGGCCTGGGCGACCCCTATGAGCTGCGGGCTAAGGCCCTGGACTTCGAGCTGAAGCCTTACGAGCTGGGCAGAGTGCTGCTG…	1035	II-C	-	-	-
Cme2Cas9-sgRNA	MAV31165.1	Cycloclasticus sp. (marine metagenome)	-	GTTGTGGATTCCGGGCAGGAAACTGCCTTGGTTTCCATAACAAGAAGGTGAAACCTTCGCAGGATATCCCGAAAGGGTAAACCGCACGCCTCCAGATCGACAGATCTGGGGGCGTATTGTTTTTT	MGKKILGLDLGSNSIGWALLEEVNGEANSIIDIGSRIFTKAVEEKVPTPKNVKRRDMRLGRRVLQRRARRKQRMLNYLVSLDLLSNELLRNHQPEIILNELGDPYELRSKALDEKLTRYELGRVLLHFVARRGFLSTKKQVAGDLIDDPDTIAYLNEIEDKPTQDKEEGAFKADISEVRKAITLSGARTLGEYLHQLDKGVCKRNRSHEGGHLRTDRAMYKDELDLIWQQQQQFFSDLPADFMEDNKGVKEIIFYQRPLKLKKDRIGKCSLEPKNNRASMARLEVQRFRYLQDVNNLQYFERQTDQWLAFTQADRQKLIEYFEQHPKITITALKKLLGLDKLTKINLEAKNLKGNITACEIRNVLKDRWDNYSDKEQFNLVEDLLSIKKKSALKTRLIK…	ATGGGCAAGAAGATCCTGGGACTGGACCTTGGCAGCAACTCTATCGGCTGGGCCCTGCTGGAGGAAGTCAATGGAGAGGCCAACAGCATCATCGATATTGGATCTAGAATCTTCACCAAAGCTGTTGAAGAAAAGGTGCCTACCCCAAAGAACGTGAAAAGAAGAGACATGAGACTGGGTAGAAGGGTGCTGCAGAGACGGGCTAGACGGAAGCAGAGAATGCTGAACTACCTGGTGAGCCTGGACCTGCTGAGCAATGAGCTGCTGAGAAACCACCAGCCTGAGATTATTCTGAATGAGCTGGGCGACCCCTACGAACTTAGAAGCAAGGCTCTGGACGAGAAGCTGACCCGGTATGAGCTGGGGAGAGTGCTGCTGCATTTCGTGGCAAGACGAGGA…	1034	II-C	-	-	-
Cme2Cas9-sgRNA	AME16491.1	uncultured bacterium	-	GTTGTGGATTCCGGGCAGGAAACTGCCTTGGTTTCCATAACAAGAAGGTGAAACCTTCGCAGGATATCCCGAAAGGGTAAACCGCACGCCTCCAGATCGACAGATCTGGGGGCGTATTGTTTTTT	MKNRNVIGIDVGTNSIGWALVEENENGLPQSLKAAGVRIFQEAVEAKTRTPKNHKRRQARLARRVLARRARRKQRLQNLLLKHGLLPGGVTDPVQREAAFTTLGDPYQLRAKGLNLPLGLHEFGRVLFQLGARRGFLSNRKTRYGHLNKLDELADLIEAEDAAPKTGDAEEGIIRKEIGELRQAMSAAGSRTLGEYLAGLAKEERKRCRHTERAMLEEEFERLWMVQARFHPELSDELKVQVHTVIFFQRPLKSNRASLGKCSLEPSRRKAARAWPEAQRFRLLQDLNNLEILDPRTGELRRLRDTERAILLNALEQQKSMTWNAVRKKLGLHQGEKFNLETGAKAETGLKGLQTLASLHAILQGWFDELGDKRDLLIEDLITIEDSAGLYRRLREHWG…	ATGAAAAACAGAAATGTGATCGGCATCGACGTGGGCACCAACAGCATCGGCTGGGCCCTGGTGGAAGAGAACGAGAACGGCCTGCCCCAGTCCCTGAAGGCCGCCGGCGTGCGGATCTTTCAGGAGGCCGTGGAGGCTAAAACAAGAACTCCAAAGAACCACAAGCGGCGGCAGGCTAGACTGGCGCGCCGCGTCCTCGCCCGAAGGGCCCGGCGGAAGCAGCGCCTGCAGAACCTGCTGCTGAAGCACGGCCTGCTGCCCGGCGGAGTCACTGATCCAGTGCAACGTGAGGCCGCCTTCACCACCCTTGGCGATCCTTACCAGCTGAGAGCCAAGGGCCTGAACCTGCCTCTGGGCCTGCATGAGTTCGGCCGGGTGCTGTTCCAACTGGGGGCCAGA…	1010	II-C	-	-	-
Cme2Cas9-sgRNA	RZD15233.1	Candidatus Acidulodesulfobacterium ferriphilum (mine drainage metagenome)	-	GTTGTGGATTCCGGGCAGGAAACTGCCTTGGTTTCCATAACAAGAAGGTGAAACCTTCGCAGGATATCCCGAAAGGGTAAACCGCACGCCTCCAGATCGACAGATCTGGGGGCGTATTGTTTTTT	MSKYTLGLDMGANSLGWAIIGNSKDEQPTEIVDCGTRIFQEALDAKTKVSKNQARRTARAMRRQVARHKMRRNAALRYLTNNNLLPADQVELKKILTDNKRFDPYQLRKKALDEKLQLCEIGRIIYHLAQRRGFQSNRKVSSPDDGIIIKSISELKKEIENSNSRTLGEYLANQQKKRGLYTDRDMYKEEFEKIWENQQNYYPDVLTPAYKVILHKLIFFQRPLKLQKYLIGKCSFEPSRKRVSKALLEYQRFRILQDINNLKIKDTKTRDYRSLDSDEYKKLIDVLERQKTISWNKARTILGLHGGEIFNLEEGGKRELIGNRTAYAVRSKIGDKWDGLPEKEQKELITDILTINDENGLLNRMKQHWGFDEKTAEAIAKIELESGYASLSLKAINKI…	ATGAGCAAATACACGCTGGGACTGGATATGGGCGCCAATTCTCTGGGCTGGGCCATCATCGGCAATTCAAAGGACGAGCAACCTACAGAGATCGTGGACTGCGGAACAAGAATCTTCCAGGAGGCCCTGGACGCCAAGACAAAGGTCAGCAAAAACCAGGCCAGAAGAACAGCCAGAGCCATGAGAAGGCAGGTCGCCAGACACAAGATGAGACGGAACGCTGCCCTGAGATACCTGACAAACAACAACCTGCTGCCCGCCGACCAGGTGGAACTGAAAAAAATCCTGACCGACAACAAGCGGTTCGACCCTTATCAGCTGAGAAAGAAGGCACTTGACGAGAAGCTGCAACTGTGCGAGATCGGCAGAATCATCTACCACCTGGCACAGCGGAGAGGC…	979	II-C	-	-	-
Ghc1Cas9-sgRNA	PIQ23800.1	bacterium (Candidatus Blackallbacteria)	-	GTTCCGGTCAGAGCACAAAGAAATTTGTGCTTTGAACGCTAACAAGCATCAGATGCACCAAATGCGGGGCCGCTATATGCGGCCCCTTTTTT	MQNRMRYRLALDLGSTSLGWAMIRLNADNQPCAVIKAGVRIFSDGRNPKDGSSLAVTRREARAMRRRRDRLLKRKARMLRTLIEYGFFPAEEVQRKALETLNPYVLRAKGLDEALSPAEFGRALFHINQRRGFKSNRKTDKKDNDSGALKTAISKLRETLKTENYRTVGEWLYKRDLAGKPVRARYHQDKEIKEDGKTRINKYYDLYIDRAMIEHEFDELWRNQAELNPSQFNEKARDDLKDVLLHQRPLKPVKPGRCTLMPDEERAPLALPTTQRFRMYQEVNNLRILRNGLKEEPLTLQQRDTLITALEENNKCTFTKIKKLLGVGGAVKFNFEDPKHEELKGNTTSAILGKNEHFGPAWFKLNETEQDAIVMQLLTEENEGKLVHWLQNETGVDEQ…	ATGCAGAACCGGATGCGGTACAGACTGGCCCTGGATCTGGGTAGCACCAGCCTGGGCTGGGCCATGATCAGACTGAACGCCGATAATCAGCCTTGCGCCGTGATCAAGGCCGGCGTGCGCATCTTCTCTGATGGCCGGAACCCCAAGGACGGCAGCAGCCTGGCCGTAACCCGGAGAGAAGCCAGAGCCATGAGAAGACGGCGGGATAGACTGCTGAAGCGGAAGGCACGGATGCTGCGGACTCTGATCGAGTACGGCTTTTTCCCCGCCGAGGAAGTGCAGAGAAAAGCACTGGAAACCCTGAACCCCTATGTGCTGAGAGCCAAAGGCCTGGATGAGGCCCTGTCTCCTGCTGAGTTCGGTCGGGCCCTGTTTCACATTAACCAGAGAAGAGGCTTC…	1058	II-C	-	-	-
Ghc1Cas9-sgRNA	WP_176969669.1	Nitrosomonas sp. Nm33	-	GTTCCGGTCAGAGCACAAAGAAATTTGTGCTTTGAACGCTAACAAGCATCAGATGCACCAAATGCGGGGCCGCTATATGCGGCCCCTTTTTT	MLHKMRYRLALDLGSTSLGWAMIRLDANQRPCAVIKAGVRIFSNGRNPKDGSSLAVTRREARAMRRRRDRLLKRKARMMRTLIEYGFFPAEEAQRKALETLNPYKLRADGLDKALTPAEFGRVLFHINQRRGFKSNRKTDKKDTDSGALKTAISKLREILKTENCRTVGEWLHKRNQAGQTVRARYRQDKTIKDDGKAKIDKYYDLYIDRAMIEHEFNELWRKQAEFNPALFSSAAYTDLKDVLLYQRPLKPVKPGRCTFMSDEERAPLALPSTQRFRMYQEVNNLRILREGLKEEPLTLQQRDDLIVVLERNNKRTFTQIKKLLGVGGAVQFNFEDPKREELKGNTTNAILGKKEHFGEAWIAFDEAKQDAIVMQLIKEENEAKLIQWLQDETGIEEE…	ATGCTGCATAAAATGAGATACAGACTGGCCCTGGATCTGGGCTCTACCAGCCTGGGATGGGCCATGATCCGGCTGGACGCCAATCAGAGACCTTGCGCCGTGATCAAGGCTGGCGTGCGGATCTTCAGCAACGGCAGAAACCCTAAGGACGGTTCCAGCCTGGCCGTCACCCGGAGAGAGGCCCGGGCCATGCGGAGAAGACGGGATAGACTGCTGAAGCGAAAGGCCAGAATGATGCGGACACTGATCGAATACGGCTTCTTCCCTGCCGAGGAGGCCCAGCGGAAGGCGCTTGAGACACTTAATCCATACAAGCTGCGCGCAGATGGCCTGGACAAGGCCCTGACCCCTGCTGAGTTCGGCAGAGTTCTGTTCCACATCAACCAACGTAGGGGCTTC…	1036	II-C	-	-	-
Ghc1Cas9-sgRNA	RLJ82138.1	Nitrosomonas sp. Nm120	-	GTTCCGGTCAGAGCACAAAGAAATTTGTGCTTTGAACGCTAACAAGCATCAGATGCACCAAATGCGGGGCCGCTATATGCGGCCCCTTTTTT	MLHKMRYRLALDLGSTSLGWAMIRLGVNQQPCAVIKAGVRIFSNGRNPKDGSSLAVTRREARAMRRRRDRLLKRKARMMRTLIEYGLFPAEEMQRKALETLNPYALRAKGLDESLTPSEFGRALFHINQRRGFKSNRKTDKKDNDSGALKTAINKLRETLRAENCRTVGEWLHKRNEANQTVRARYRQNKTIKDDGKTKIDKYYDLYIDRAMIEHEFDQLWKKQAELNPTLFTEAARADLKDVLLHQRPLKPVKPGRCTFMPEEERAPLALPSTQRFRMYQEVNNLRILREGLKEEPLTLQQRDQLIAALEKNSKRTFTQIKKLLGVGGAVQFNFEDPKREELKGNTTSAILGKEEHFGDAWFAFDETKQDAIVLQLIKEENEAKLVRWLQDETGIHEK…	ATGCTGCACAAAATGCGGTACAGACTGGCCCTGGACCTGGGCAGCACCAGCCTGGGCTGGGCCATGATCCGGCTGGGCGTGAACCAACAACCTTGTGCCGTGATCAAGGCAGGCGTGAGAATCTTCAGCAACGGCAGAAACCCTAAGGACGGATCTTCCCTGGCCGTCACCAGAAGAGAGGCTAGAGCCATGAGAAGGAGACGGGACAGACTGCTGAAAAGGAAGGCTAGAATGATGAGAACACTGATCGAGTACGGACTGTTCCCCGCCGAAGAGATGCAGAGGAAGGCCCTGGAGACGCTGAATCCGTACGCCTTACGGGCCAAGGGCCTGGACGAGTCTCTGACACCTAGCGAGTTCGGCAGAGCGCTGTTTCACATCAACCAGAGACGGGGCTTC…	1035	II-C	-	-	-
Ghc1Cas9-sgRNA	AME16458.1	uncultured bacterium	-	GTTCCGGTCAGAGCACAAAGAAATTTGTGCTTTGAACGCTAACAAGCATCAGATGCACCAAATGCGGGGCCGCTATATGCGGCCCCTTTTTT	MLRKMHYRLALDLGSTSLGWAMIRLNAGNEPCAVIKAGVRIFSNGRNPKDGSSLAVTRREARAMRRRRDRLLKRKARMIQTLIEYGFFPAKEDQRKALEIMNPFALRAKGLNEALTPAEFARALFHINQRRGFKSNRKTDKKDNDSGALKTAINKLRETLKTENCRTVGEWLNKRDVAGLTVRARYHQDKTIKEDGKSKINKYYDLYIDRAMIEHEFDELWKKQAELNPTLFTEAARADLKDVLLHQRALKPVKPGRCTFMPDEERAPLALPSTQRFRMYQEVNNLRILRDGLKEESLTLNQRDDLIAALEENNKRTFTQIKKLLGLGGVVKFNFEDPKREELKGNTTSAILGKDEHFGSVWFKFDEAKQDAIVMQLFKEENEAKLLRWLQNETGIDEK…	ATGCTGCGGAAAATGCACTACAGACTGGCCCTGGATCTGGGCTCTACCAGCCTGGGTTGGGCCATGATCAGACTGAACGCCGGAAATGAACCCTGTGCCGTGATCAAGGCCGGCGTGCGGATCTTCAGCAATGGCAGAAACCCCAAGGACGGCAGCAGCCTGGCTGTGACCCGCAGAGAGGCTCGGGCTATGAGAAGACGGCGGGACCGGCTGCTGAAGAGAAAGGCCCGGATGATCCAGACCCTGATCGAGTACGGCTTCTTCCCTGCTAAGGAGGATCAGAGAAAAGCTCTGGAAATCATGAACCCTTTCGCCCTGAGAGCCAAAGGCCTTAATGAGGCCCTGACACCCGCCGAGTTCGCCAGAGCTCTGTTTCACATCAATCAACGGAGAGGCTTC…	1035	II-C	-	-	-
Ghc1Cas9-sgRNA	NOT99099.1	Sideroxydans sp. (drinking water metagenome)	-	GTTCCGGTCAGAGCACAAAGAAATTTGTGCTTTGAACGCTAACAAGCATCAGATGCACCAAATGCGGGGCCGCTATATGCGGCCCCTTTTTT	MLPNMRYRLALDLGSTSLGWAMIRLNAANQPCAVIKAGVRIFSNGRNPKDGSSLAVTRREARAMRRRRDRLLKRKARMMRTLIEYGFFPAEESQRKMLETINPFTLRAKGLNQALTPAEFARALFHINQRRGFKSNRKTDKKDNDSSALKIAISNVRATIAAEGCRTVGEWLNKRDVAGQTVRARYRQSKIVKDDGKTKIDKSYDLYIDRVMIEHEFDELWKKQSELNPALFNDKARDDLKDVLLHQRPLKPVKPGRCTFMPDEERAPLALPSTQRFRMYQEVNNLRILREGLKEEPLTLQQRDNLIAALEENSKRTFTQIKKLLGLGGIVKFNFEDPKREELKGNTTSAILSKDVHFGADWFRFDEAKQDAIVLQLVKEENEAKLVRWLQDETGIDEK…	ATGCTGCCCAATATGAGATACAGACTGGCCCTGGATCTAGGCAGCACCAGCCTGGGCTGGGCCATGATCAGACTGAATGCCGCCAATCAACCGTGCGCCGTGATCAAGGCCGGAGTGAGAATCTTCAGCAACGGCAGAAACCCCAAAGACGGATCCAGCCTGGCCGTGACCAGAAGAGAAGCCAGAGCTATGAGAAGAAGACGGGACCGGCTGTTGAAGCGGAAGGCCCGGATGATGAGAACCCTGATCGAGTACGGATTCTTCCCTGCCGAAGAAAGCCAGAGAAAAATGCTGGAAACCATCAACCCTTTCACCCTGCGCGCTAAAGGCCTGAACCAGGCTCTGACCCCTGCTGAGTTCGCCAGAGCCCTTTTCCACATCAACCAGAGAAGAGGCTTT…	1033	II-C	-	-	-
Cca1Cas9-sgRNA	WP_009392516.1	unclassified Capnocytophaga	-	GTTGTAAATTGCTTTCGAAAGAAAGCAATTTACAATAAGGATTATTCCGTTGTGAAAACATCTAGTGCCTCGCCTATCTGCGGGGCTTTTTT	MKNILGLDLGTTSIGFAHIVEDENKEKSEIKELGVRIVSLATDEQSDFEKGKSISTNANRTLKHGARLNLDRYQQRRKFLIDLLQKANLITSASILAENGKNTTHSTWQLRAKAVTERIEKEEFARVLLAINKKRGYKNSRKTKTEDEGQAIDGMAIAKCLYDENLTPGQLSLQLLQQNKKLLPDFYRSDLQKEFDLVWNLQKQFYPDILTDSFYKELQGKGKDATSKAFSKRYHFDTAENKGSKESVRLQAYQWRAEAISKQLSKEEVAYVLTEINNNLNNSSGYLGAISDRSKELYFNRQTVGQYLYAQLQENRHNSLKNKVFYRQDYLDEFERIWETQASFHKELTDELKKQIRDVVIFYQRKLKSQKGLVSFCEFESKEIEIEKDGKAITKSIGA…	ATGAAGAACATACTGGGCCTGGATCTGGGAACAACAAGCATCGGCTTTGCCCACATCGTCGAGGATGAGAACAAAGAGAAGTCTGAAATCAAAGAGCTGGGTGTGAGAATCGTGAGCCTGGCTACCGATGAACAGTCCGACTTCGAGAAGGGCAAGTCTATCTCTACCAACGCAAACAGAACACTGAAGCACGGCGCCAGACTGAACCTGGACAGATACCAGCAAAGAAGAAAGTTTCTGATCGACCTGCTGCAGAAAGCTAACCTGATCACAAGCGCCTCTATCCTGGCCGAGAACGGCAAGAACACCACCCACAGCACATGGCAACTGAGAGCCAAGGCCGTGACCGAACGGATTGAAAAGGAAGAGTTCGCCAGAGTTCTGCTTGCTATCAATAAG…	1435	II-C	-	-	-
Cca1Cas9-sgRNA	WP_098029595.1	Capnocytophaga cynodegmi	-	GTTGTAAATTGCTTTCGAAAGAAAGCAATTTACAATAAGGATTATTCCGTTGTGAAAACATCTAGTGCCTCGCCTATCTGCGGGGCTTTTTT	MKHIIGLDLGTNSIGWAVVKEAENDNEQSEIVDVGVRVNPLTTDEKTNFEKGKPISTNADRTLKRGARRNLQRYKLRRKELIKILKEHQLISDDTILSENGKGTTYQTLKLRAKSSKEKISLEELARVFLTINKKRGYKSSRKTKNEDEGQLIDGMEIAKRLYEENLTTGQLSLQLLKEGKKSLPDYYRSDLELELDKVWNFQKQFHSDILTDEFYTQLKGKGQRATSALFLEKYQIYTVENKGNREEKNLQAYQWRVDALSKELTREELAFVITEINNNLNNSSGYLGAISDRSKELYFNNETVGEYLWKQIAANPHTSLKNQVFYRQDYLDEFERIWNTQAQFYPQILTESLKKELRDVVIFYQRKLKSQKSLVSFCEFENKKIEIKNEDGTTTKKV…	ATGAAACATATCATCGGCCTGGACCTGGGGACCAACAGCATCGGATGGGCCGTGGTGAAGGAAGCCGAAAACGACAACGAGCAAAGCGAAATCGTCGATGTGGGCGTGCGGGTGAATCCACTGACAACAGATGAAAAGACCAACTTCGAGAAAGGAAAGCCTATCAGCACCAACGCCGACAGAACACTGAAAAGAGGCGCCAGAAGAAACCTCCAGCGATACAAGCTCAGAAGAAAGGAACTGATCAAGATCCTGAAGGAGCACCAGCTGATCTCTGATGACACCATACTGTCAGAAAACGGCAAAGGCACCACCTACCAGACCCTGAAACTGAGAGCAAAGAGTTCTAAGGAGAAGATCAGCCTGGAGGAACTGGCTAGAGTGTTCCTGACCATCAAC…	1430	II-C	-	-	-
Cca1Cas9-sgRNA	WP_036829399.1	Porphyromonadaceae bacterium COT-184 OH4590	-	GTTGTAAATTGCTTTCGAAAGAAAGCAATTTACAATAAGGATTATTCCGTTGTGAAAACATCTAGTGCCTCGCCTATCTGCGGGGCTTTTTT	MAQKYILGLDLGTNSIGWAVVKEAENDNEQSEIVDVGVRVNPLTTDEKTNFEKGKPISTNADRTLKRGARRNLQRYKLRRKELIKILKEHQLISDDTILAENGKGTTYQTLKLRAKSSKEKISLEELARVFLTINKKRGYKSSRKTKNEDEGQLIDGMEIAKRLYEENLTTGQLSLQLLKEGKKSLPDYYRSDLELELDKVWNFQKQFHSDILTDEFYTQLKGKGQRATSALFLEKYQIYTVENKGNREEKNLQAYQWRVDALSKELTREELAFVITEINNNLNNSSGYLGAISDRSKELYFNNETVGEYLWKQIAANPHTSLKNQVFYRQDYLDEFERIWNTQAQFYPQILTESLKKELRDVVIFYQRKLKSQKSLVSFCEFENKEIEIKNEDGTTTK…	ATGGCTCAAAAATATATCCTGGGCCTGGACCTGGGCACCAATTCTATCGGCTGGGCCGTGGTCAAGGAGGCCGAGAACGATAACGAGCAGAGCGAGATCGTGGACGTGGGAGTGAGAGTGAACCCCCTCACAACCGATGAAAAGACCAACTTTGAGAAGGGAAAGCCCATCTCTACCAACGCCGACCGGACCCTGAAACGCGGAGCCAGAAGAAACCTGCAGAGATACAAACTGAGAAGAAAAGAACTAATCAAGATCCTGAAGGAACACCAGCTGATCTCCGACGATACCATCCTCGCTGAAAACGGCAAGGGCACCACCTACCAAACACTGAAGCTGCGCGCCAAATCCAGCAAGGAAAAAATCTCTCTGGAGGAACTCGCCAGAGTGTTTCTGACC…	1430	II-C	-	-	-
Cca1Cas9-sgRNA	WP_095893406.1	Capnocytophaga sp. H2931	CspCas9	GTTGTAAATTGCTTTCGAAAGAAAGCAATTTACAATAAGGATTATTCCGTTGTGAAAACATCTAGTGCCTCGCCTATCTGCGGGGCTTTTTT	MKDILGLDLGTNSIGWAYVKEAENDTETSEIVDLGVRVNPLTTDEKTNFEKGKPISTNADRTLKRSARRNLQRYKLRRKELIELLKEHQLISENTILTENGKGTTFQTLELRAKSAKEKISLGELARVFLTINKKRGYKSSRKAKNEDEGQLIDGMEIAKRLYEENLTTGQLSLQLLKEGKKSLPDYYRSDLQFELDKVWNFQKQFHSDILTDEFYARLKGKGQRATSALFLAKYQIYTAENKGSREDKKLQAYQWRVDALSKKLTREELAFVITEINNNLNNSSGYLGAISDRSKELYFNNETVGEYLWKQIAANPHTSLKNQVFYRQDYLDEFERIWNTQAQFYPQILTESLKKELRDVVIFYQRKLKSQKSLVSFCEFENKEIEIKKEDGTSTKKV…	ATGAAAGACATCCTGGGCCTGGATCTGGGCACCAACAGCATCGGATGGGCCTACGTGAAAGAGGCCGAAAATGATACAGAAACCAGCGAGATCGTGGACCTGGGGGTGCGGGTTAATCCACTGACCACCGACGAAAAGACCAATTTCGAGAAGGGCAAGCCTATTAGCACCAACGCTGACAGAACACTGAAAAGAAGCGCCAGAAGAAACCTGCAGCGGTACAAACTGAGACGGAAGGAACTGATCGAGCTGCTTAAGGAGCACCAGCTGATCAGCGAGAACACCATCTTGACAGAGAACGGCAAGGGAACAACCTTCCAAACACTGGAACTGCGGGCCAAGAGCGCCAAAGAAAAAATCAGCCTGGGCGAGCTGGCCAGAGTATTCCTGACGATCAAC…	1428	II-C	NRNY	-	active
Cca1Cas9-sgRNA	WP_120489360.1	Bergeyella cardium	BcaCas9	GTTGTAAATTGCTTTCGAAAGAAAGCAATTTACAATAAGGATTATTCCGTTGTGAAAACATCTAGTGCCTCGCCTATCTGCGGGGCTTTTTT	MKRILGLDLGTTSIGFAYVVEGETPEKSLIKEIGVRVNPLTTDELSNFEKGKSISVNADRTSKRSARRNLQRFKLRREVLIKILKENKIITENTVLAEEGKGTTFQTLKLRAQAAKQKVSLSELARLFLIINKKRGYKSSRKAKNEEEGQLIDGMSIARKLYEQNLTPGQFVYQLINKGNKSIPDFYRSDLQNEFDRVWDFQKQFYADILTDEFYIELKGKGQKATSAAFLSKYKIYTAENKGSREEKKLQAYLWRAKAISEKLSKEELAYVITEINNNLNNSSGYLGAISDRSKELYFNKQTVGEYLWEQIQKNPHTSLKNQVFYRQDYLDEFEKIWSTQAQFYPDILTNNLKKEIRDTVIFYQRKLKSQKGLIGFCEFESKEIEIVKEDGKLVKKLI…	ATGAAGCGCATCCTCGGTCTGGACCTGGGCACTACATCTATTGGCTTCGCTTATGTGGTGGAAGGCGAAACACCTGAGAAGAGCCTGATCAAGGAGATTGGTGTGCGGGTGAACCCCCTGACCACAGATGAGCTGAGCAACTTCGAGAAAGGCAAATCTATCTCAGTGAACGCTGACAGAACCTCTAAGAGAAGCGCCAGACGGAACCTGCAGAGATTCAAGTTACGGAGAGAAGTGCTCATCAAGATCCTTAAGGAGAACAAGATCATCACAGAGAACACCGTGCTGGCCGAGGAAGGAAAGGGCACCACATTCCAAACCCTGAAGCTGAGGGCCCAGGCCGCCAAACAAAAAGTGAGCCTGAGCGAGCTCGCCAGACTGTTTCTGATCATCAATAAG…	1421	II-C	NRRNS	-	active
SdoCas9-sgRNA	WP_067291839.1	Sulfitobacter sp. EhC04	-	GTTGCGGCTGGACCTCGGGAAACCGCGGTCGAGCCGTTAACAAGCATTCGATTGCACCACATTAAAACGCGGGCCACGGCCCGCGTTTTCTTTTTT	MRLGLDIGTNSIGWWLYQTDDGTITDVLDGGVRIFSDGRDPQSKESLAVDRRVARAQRRRRDRYLRRKAALMKRMAGAGLMPTDQAHAKKLESLDPYALRAEGLDCELPLTHLGRALFHLNQRRGFKSNRKTDRGDNESGKIKDATARLDWAMRDAKARTYGEFLHTRQQKADDPKRMPTVRTRLTVARRDNAEKEEAGYDFYPDRRHLSEEFDALWAAQADYHEALSDDLRDQIKTIIFHQRPLKTPEVGLCLFTDERRIPSAHPLNQRRILLETVNALRIVARGEAARRLTLEERDQIVHALDNKNHTKTLSGMAMKLKALGKVIRLRSDQTFTLETANRDAIACDLVRASLSHPDRMGGVWTTLDEGAQWEVVQRIRAVQSDSEFDALVVWLEQNH…	ATGAGGCTGGGACTCGATATTGGCACAAACAGCATCGGCTGGTGGCTGTACCAGACCGATGATGGAACCATCACCGACGTGCTGGACGGCGGAGTGAGAATCTTCTCCGACGGCAGAGATCCCCAGAGCAAAGAAAGCCTGGCCGTGGACAGACGGGTGGCCCGGGCCCAGCGGAGACGTAGAGACAGATACCTTCGGAGAAAGGCTGCCCTGATGAAACGTATGGCCGGGGCCGGCCTGATGCCTACAGACCAGGCTCACGCCAAAAAACTGGAAAGCCTGGACCCATACGCCCTGCGGGCTGAAGGCCTGGACTGTGAACTGCCTCTGACCCACCTGGGCCGGGCCCTGTTTCACCTGAACCAAAGACGCGGATTTAAGTCTAATCGGAAGACAGAT…	1071	II-C	-	-	-
SdoCas9-sgRNA	WP_109384113.1	Pelagicola sp. LXJ1103	-	GTTGCGGCTGGACCTCGGGAAACCGCGGTCGAGCCGTTAACAAGCATTCGATTGCACCACATTAAAACGCGGGCCACGGCCCGCGTTTTCTTTTTT	MRLGLDIGTNSIGWWLYRTENDQITCVVDGGVRVFSDGRDPQSKESLAVDRRVARAQRRRRDRYLRRKAALMKRMAEAGLMPADPVQAKALQALDPYDLRARGLDEALPLAHFGRALFHLNQRRGFKSNRKADRGDNESGKIKDATARLDWAMRDARARTYGEFLHMRQDKADDPRRVPTVRTRLSVARRDNAEKEEAGYDFYPDRRHLSEEFDALWAAQAEHHTTLTDDLRDQIKTIIFHQRPLKAPEVGLCLFTDERRIPSAHPLNQRRILLETVNGLRIVARGEAARGLTREERDQIVHGLDNKGHTKTLSGMSMKLRAIGKVIKLRSDQSFTLETANRDAIACDPVRASLSHPERMGGVWTTLDEDAQWDVVQRLRAVQSDTEHEALVDWLMATH…	ATGCGTCTGGGACTGGACATCGGCACAAACTCTATCGGATGGTGGCTGTACAGAACAGAAAACGACCAAATCACATGCGTGGTCGACGGCGGCGTGAGAGTCTTCAGCGATGGCAGAGACCCTCAGAGCAAGGAAAGCCTGGCTGTGGACCGTAGAGTGGCTCGGGCCCAGCGGAGAAGAAGAGACAGATACCTGCGCCGGAAAGCCGCCCTGATGAAGAGAATGGCCGAAGCCGGCCTGATGCCTGCCGATCCTGTGCAGGCTAAGGCCCTGCAGGCTCTGGACCCATACGACCTGAGAGCAAGGGGCCTGGACGAGGCCCTGCCCCTGGCTCATTTCGGCCGGGCCCTGTTTCACCTGAATCAAAGACGAGGCTTTAAGAGCAACAGAAAGGCTGAT…	1071	II-C	-	-	-
SdoCas9-sgRNA	WP_108693679.1	Pelagivirga sediminicola	-	GTTGCGGCTGGACCTCGGGAAACCGCGGTCGAGCCGTTAACAAGCATTCGATTGCACCACATTAAAACGCGGGCCACGGCCCGCGTTTTCTTTTTT	MRLGLDIGTNSIGWWLYRTHEGEITEVADGGVRIFSDGRDPKSGASLAVDRRAARAQRRRRDRYLRRKAALMKRMAEAGLMPSDPAEARALEALDPYALRATGLDEKLPLTHLGRALFHLNQRRGFKSNRKTDRGDNESGKIKDATKRLDEGMAIRKARTYGEFLHMRRAAAPDPRRTPPVRTRLTVARRDHAEKEEAGYDFYPDRKHLADEFAALWAAQAAHYPELLTDELRDEIGTIIFHQRPLKTPEVGLCLFTEERRIPAAHPLNQRRILIETVNSLKVAARGEAARGLSREERDRIVHALDNKKHTRTLSGMTMKLKALGRVIGLRPEQSFTLETANRDAIACDPVRASLSHPDRFGPRWSTLDRAAQWDIIARIRAVQSDAEFASLVDWLMAQ…	ATGAGACTCGGCCTGGACATCGGCACAAACAGCATCGGCTGGTGGCTGTACAGAACCCACGAGGGAGAAATCACCGAAGTGGCCGATGGCGGAGTGCGCATCTTTAGTGACGGAAGAGACCCTAAGAGCGGCGCCAGCCTGGCAGTGGATCGGCGGGCCGCCAGAGCTCAGAGAAGACGGAGAGATAGATACCTGAGACGGAAGGCTGCTCTAATGAAGAGAATGGCCGAGGCCGGACTGATGCCTTCCGACCCTGCCGAAGCCCGCGCCCTGGAAGCCCTGGACCCCTACGCCCTGAGAGCCACCGGCCTGGACGAAAAACTGCCTCTGACCCACCTGGGCAGAGCCCTCTTCCACCTGAATCAGAGACGGGGGTTCAAGAGCAACAGAAAAACCGAC…	1079	II-C	-	-	-
SdoCas9-sgRNA	NQV59024.1	Alphaproteobacteria bacterium (aquatic metagenome)	-	GTTGCGGCTGGACCTCGGGAAACCGCGGTCGAGCCGTTAACAAGCATTCGATTGCACCACATTAAAACGCGGGCCACGGCCCGCGTTTTCTTTTTT	MRLGLDIGTNSIGWWLYATENGAISGVIDGGSRIFSDGRDPKSKASLAVDRRVARAQRRRRDRYLRRKAALMKRMAEVGLMPSDPAAAKELEQLDPYALRAEGLDRALPLAYLGRALFHLNQRRGFKSNRKTDRGDNESGKIKDATARLDQAMMAKGARTYGEFLHMRRVAAPDPKNVPGVRTRLSIAARDNSDKAESGYDFYPDRRHLSEEFEKLWSAQAAHHPNTLTNDLRDEIRVIIFHQRPLKTPAVGMCLFTDEKRIPSAHPLNQRRILLETVNALRIAERGAPARGLTHEERDQIVHALDNKNHTKSLAGMALKLKALGKVIGLRSEQSFTLETANRDAIACDPVRASLSHPDRFGPRWSALDSDAQWDVVQRIRAVQSDAEHLELVQWLETT…	ATGAGACTTGGTCTGGATATCGGCACCAACAGCATCGGATGGTGGCTGTACGCCACAGAGAACGGCGCCATCAGCGGGGTGATCGATGGCGGCTCCAGAATCTTCAGCGACGGACGGGATCCTAAGTCTAAGGCCAGCCTGGCCGTGGACAGACGCGTGGCCAGAGCCCAGAGAAGACGGCGGGACCGGTACCTGCGTAGGAAAGCTGCCTTGATGAAGAGAATGGCCGAAGTGGGCCTGATGCCCAGCGACCCTGCCGCCGCCAAGGAGCTGGAACAGCTGGACCCCTATGCCCTGAGAGCCGAGGGTCTGGACCGCGCCCTGCCTCTGGCCTACCTGGGCCGGGCACTGTTTCACCTGAACCAGAGAAGAGGATTTAAGAGCAATAGAAAGACAGAC…	1065	II-C	-	-	-
SdoCas9-sgRNA	WP_080458556.1	Roseovarius sp. A-2	-	GTTGCGGCTGGACCTCGGGAAACCGCGGTCGAGCCGTTAACAAGCATTCGATTGCACCACATTAAAACGCGGGCCACGGCCCGCGTTTTCTTTTTT	MRLGLDIGTNSIGWWLYATNGGEITEVLDGGVRIFSDGRDPKSKASLAVDRRAARAQRRRRDRYLRRKAALIKRMAAAGLMPADPIEAKALELLDPYALRAIGLDQELPLTHFGRALFHLNQRRGFKSNRKADKGDNESGKIKDATARLDQEMMAKGARTYGEFLHMRRAAATDPKHVPTVRTRLSVARRDNADKEEAGYDFYPDRRHLSEEFEKLWKAQATHYPDVLTDELRDEISVIIFHQRPLKTPAVGLCLFSGSHGVPKEDKRIPSAHPLNQRRILFEIVNSLRVAARGEPARGLTREERDAIVHALDNKSHTKTLSGMSMKLKALGKVIKLRPGQSFTLETANRDAIACDPVRASLSHPNHFGPRWSTLDSDGQWDVVQRIRAVQSDGEHDAL…	ATGCGGCTGGGACTGGACATCGGCACCAACTCCATCGGATGGTGGCTGTACGCCACAAACGGCGGAGAGATCACCGAAGTTCTGGACGGCGGCGTGCGGATCTTCAGCGACGGCAGAGACCCCAAGAGCAAGGCTTCTCTGGCCGTGGACAGAAGAGCCGCCAGAGCTCAGAGAAGAAGGCGCGATCGCTACCTGAGAAGAAAAGCAGCCCTGATCAAGCGGATGGCCGCCGCCGGACTGATGCCTGCAGACCCCATCGAGGCCAAGGCGCTGGAGCTGCTGGATCCTTACGCCCTGCGGGCCATCGGCCTGGATCAGGAGCTGCCTCTGACCCACTTTGGCAGAGCTCTGTTTCACCTGAACCAGCGGCGGGGCTTCAAAAGCAACCGGAAGGCCGAC…	1083	II-C	-	-	-
SdoCas9-sgRNA	WP_108484561.1	Oceaniglobus ichthyenteri	-	GTTGCGGCTGGACCTCGGGAAACCGCGGTCGAGCCGTTAACAAGCATTCGATTGCACCACATTAAAACGCGGGCCACGGCCCGCGTTTTCTTTTTT	MRLGLDIGTNSIGWWLYQTDDGMITGVVDGGVRIFSDGRDPQSKESLAADRRAARAQRRRRDRYLRRKAALMKRMAEAGLMPLDPAKAKALEVLDPYDLRARGLDEALPLVQFGRALFHLNQRRGFKSNRKTDRGDNESGKIKDATARLDWAMRDGKARTYGEFLYMRQQEADDPKHVPTVRTRLSVALRDNAEKEEAGYDFYPDRRHLSEEFDALWETQATYHSALTDDLRNQIKTIIFHQRPLKTPEVGLCLFTDERRIPSAHPLNQRRILMETVNALRVVARGEAARDVTLQERDQIVHALDNKGHTKTLSGMTMKLKALGKVIKLRKDQSFTLETANRDAIACDPVRASLSHPDRMGRIWTTLDADAQWGVIQRIRDVQSDSEHDRLVDWLMDKH…	ATGAGATTGGGCCTGGATATCGGCACAAACAGCATCGGATGGTGGCTGTACCAGACCGATGACGGCATGATCACAGGCGTGGTGGACGGCGGCGTTAGAATTTTCTCCGACGGAAGAGATCCTCAGAGCAAGGAAAGCCTGGCCGCTGACAGACGGGCTGCCAGAGCCCAAAGAAGAAGACGGGATAGATACCTGCGGAGAAAGGCCGCCCTGATGAAGAGAATGGCCGAGGCCGGCCTCATGCCTCTAGATCCCGCCAAGGCTAAGGCTCTGGAAGTGCTGGATCCTTACGACCTGCGGGCCCGCGGACTGGACGAGGCCTTACCTCTGGTGCAGTTCGGCAGAGCCCTGTTCCACCTGAATCAGAGAAGAGGATTCAAGAGCAACAGAAAGACCGAC…	1076	II-C	-	-	-
SdoCas9-sgRNA	WP_165193384.1	Pseudohalocynthiibacter aestuariivivens	-	GTTGCGGCTGGACCTCGGGAAACCGCGGTCGAGCCGTTAACAAGCATTCGATTGCACCACATTAAAACGCGGGCCACGGCCCGCGTTTTCTTTTTT	MRLGLDIGTNSIGWFLYATNNGQISDVVDGGVRIFSDGRDPKSKASLAVDRRAARAQRRRRDRFLRRKAALMKRMAEVGLMPTDPAQAKTLELLDPYALRAEGLDQALPLTHFGRALFHLNQRRGFKSNRKTDRGDNESGKIKDATKRLDEEMAIKKARTYGEFLHMHRSEKPEKPSLQPRMNKDGSRTDDRMTKTVRTRLSVARRDNAEKEEAGYDFYPDRRHLSDEFEQLWAAQAKYHPDALTDDLRDEIALIIFHQRPLKTPKVGLCLFTDDERIPSAHPLNQRRILFETVNALRVAVRGEAARELTREERDQIVHALDNKKHTKSMSGMSIKLRALGKVIKLRTDQVFTLETANRDAIACDPVRASLSHPDRFGPRWPQLDAGAQWEVIKRIRAV…	ATGAGACTGGGACTGGACATCGGCACCAACAGCATCGGCTGGTTCCTGTACGCCACAAACAATGGACAGATCAGCGACGTGGTGGATGGAGGAGTTAGAATTTTCTCTGATGGCAGAGATCCAAAGAGCAAGGCCAGCCTGGCAGTGGACCGAAGGGCCGCCAGAGCCCAGAGACGACGAAGAGATAGATTTCTGAGACGGAAGGCCGCTCTGATGAAACGGATGGCCGAGGTGGGCCTGATGCCTACCGATCCTGCCCAGGCCAAAACCCTGGAGCTGCTGGACCCATACGCCCTGAGAGCCGAGGGCCTGGACCAGGCCCTGCCTCTGACCCACTTCGGCAGAGCCCTGTTTCACCTGAACCAGAGAAGAGGCTTTAAGTCCAACAGAAAGACAGAC…	1084	II-C	-	-	-
SdoCas9-sgRNA	KPP93305.1	Rhodobacteraceae bacterium HLUCCA08 (microbial mat metagenome)	-	GTTGCGGCTGGACCTCGGGAAACCGCGGTCGAGCCGTTAACAAGCATTCGATTGCACCACATTAAAACGCGGGCCACGGCCCGCGTTTTCTTTTTT	MRLGLDIGTNSIGWWLYGTEGGRITEVVDGGVRIFSDGRDPQSKASLAVDRRAARSQRRRRDRYLRRKAALMKRMAQVGLMPADPAEAKVLEVLNPYELRASGLDGPLPLTHFGRALFHLNQRRGFKSNRKTDRGDNESGKIKDATARLDQAMMAKGARTYGEFLHMRRAAALDPKSVPSVRTRLTVARRDDAEKEEAGYDFYPDRKHLSEEFDKLWAAQARHAPDVLTEDLRDEIATIIFHQRPLKTPEVGLCLFTGQHGVPERDKRIPSAHPLNQRRILMETVNNLKVAAQGEPSRPLTREERDQIVHALDNKKHTKSLSGMTMKLKALGKVIKLRPEQGFTLETANRDAIACDPVRASLSHPDRFGARWSTLESAGQWDVVQRIRAVQSDAEHADL…	ATGAGACTGGGCCTGGACATCGGCACAAACAGCATCGGCTGGTGGCTGTACGGCACCGAGGGAGGAAGAATCACAGAGGTGGTGGACGGAGGCGTGAGAATCTTTAGCGATGGTAGGGATCCCCAGAGCAAGGCCTCCCTGGCTGTGGACAGACGGGCCGCACGCAGCCAGCGGAGACGCAGAGATAGATACCTGCGTAGAAAAGCCGCCCTGATGAAGCGCATGGCCCAGGTCGGCCTCATGCCTGCCGACCCTGCAGAAGCTAAGGTGCTGGAAGTGCTGAATCCTTATGAGCTGAGAGCCTCAGGCCTGGACGGTCCTCTGCCTCTGACCCACTTCGGCAGAGCCCTGTTCCACCTGAATCAGCGGAGAGGTTTCAAGTCCAATAGAAAGACAGAC…	1084	II-C	-	-	-
SdoCas9-sgRNA	WP_019956197.1	Yoonia vestfoldensis	-	GTTGCGGCTGGACCTCGGGAAACCGCGGTCGAGCCGTTAACAAGCATTCGATTGCACCACATTAAAACGCGGGCCACGGCCCGCGTTTTCTTTTTT	MRLGFDIGTNSIGWWLYATDGNEITGVIDGGVRIFSDGRDPKSKASLAVDRRGARAQRRRRDRYLRRKAALMKRMAAAGLMPADPVAAKALEQLDPYALRASGLDQELPLTHLGRALFHLNQRRGFKSNRKTDKGDNESGKIKDATARLDQAMIAKGARTYGEFLHMRRASAPDPKCVPTVRTRLSIAPRDNAEKAEAGYDFYPDRRHLFEEFTKLWAAQAANSPDILTDELRDEISVIIFHQRPLKTPEVGLCLFSGSHGVPQNDKRIPSAHPQNQRRILFETVNNLKVAARGELARGLTRDERDTIAHALDNKAHTKSLSGMSMKLKALGKLIKLRPEQSFTLETANRDSIVCDPVRASLSHPDRFGSRWSTLDAEAQWDLVQRIRAVQSDAEHNAL…	ATGCGGCTGGGCTTTGACATCGGCACCAACTCTATCGGCTGGTGGCTGTACGCCACCGACGGGAATGAGATCACAGGAGTGATCGACGGCGGCGTGAGGATCTTCAGCGACGGCAGAGATCCCAAGAGCAAGGCGTCACTGGCCGTGGACCGGAGAGGCGCGAGAGCCCAGAGACGCCGGAGAGACCGCTACCTGCGGAGAAAGGCCGCCCTCATGAAGAGAATGGCCGCCGCCGGCCTGATGCCTGCCGATCCTGTCGCCGCCAAGGCACTGGAACAGCTGGACCCTTATGCCCTGAGAGCTAGCGGCCTGGACCAGGAGCTGCCTTTGACACACCTGGGTCGAGCTCTGTTTCACCTGAACCAGAGAAGAGGCTTCAAGTCCAACCGGAAGACCGAC…	1071	II-C	-	-	-
SdoCas9-sgRNA	WP_159807609.1	Litoreibacter roseus	-	GTTGCGGCTGGACCTCGGGAAACCGCGGTCGAGCCGTTAACAAGCATTCGATTGCACCACATTAAAACGCGGGCCACGGCCCGCGTTTTCTTTTTT	MRLGLDIGTNSIGWWLYATERGQITEVVDGGVRIFSDGRDPKSKASLAVDRRAARAQRRRRDRYLRRKAALMKRMAEAGLMPAEPSEAKKLEALDPYALRAEGLDKELPLTHFGRALFHLNQRRGFKSNRKTDRGDNESGKIKNATARLDQAMIIKGARTYGEFLHMRRSTVSDPKQVPSVRTRLSVARWEDAEKEEAGYDFYPDRRHLSEEFAKLWMAQAMFHPNVLTDNLRDEIALVIFHQRPLKTPEVGLCLFTEEKRIPSAHPLNQRRILVETVNALRIATPGEPVTGLTTEQRDQIIHALDNKKHTKTLSGMSMTLKALGKIIRLRPDQYFTLETANRDAISCDPVRASLSDPRRFGPNWSSLSSDAQWDVISRIRDVQSEAEHEALINWLTSF…	ATGAGACTGGGCCTGGATATCGGCACCAACAGCATCGGATGGTGGCTGTACGCCACCGAAAGAGGACAGATCACTGAGGTGGTGGACGGCGGCGTGCGCATCTTCAGCGATGGAAGAGACCCAAAGTCTAAGGCCAGCCTGGCCGTGGACAGACGGGCCGCTAGAGCCCAAAGAAGACGGCGGGACCGGTACCTGAGACGGAAGGCTGCCCTTATGAAAAGAATGGCCGAGGCTGGACTGATGCCTGCCGAGCCTTCTGAAGCCAAGAAACTGGAAGCGCTGGACCCCTACGCCCTGCGGGCTGAGGGACTGGATAAGGAACTGCCACTGACACACTTCGGAAGAGCCCTGTTTCACCTGAACCAGAGGCGGGGCTTCAAGAGCAACCGGAAGACCGAT…	1074	II-C	-	-	-
SdoCas9-sgRNA	WP_050664449.1	Roseovarius tolerans	-	GTTGCGGCTGGACCTCGGGAAACCGCGGTCGAGCCGTTAACAAGCATTCGATTGCACCACATTAAAACGCGGGCCACGGCCCGCGTTTTCTTTTTT	MRLGLDIGTNSIGWWLYATDEEKITEVIDGGVRIFSDGRDPKSKASLAVDRRVARAQRRRRDRYLRRKAALMKRMAAVGLMPADPTEAKALELLDPYALRAAGLDQALPLTHFGRALFHLNQRRGFKSNRKTDKGDNESGKIKDATKRLDEEMAIKNARTYGEFLHMRRTSATDPKNVPTVRTRLSIARRDNAEKEEAGYDFYPDRRHLAEEFDKLWKAQAGYSPDVLTDELRDEISVIIFHQRPLKTPEVGLCLFSGSHGVPKKDKRIPSAHPLNQRRILFETINNLRVAARGEPARGLTRDERDAIVHALDNKAHTKSLSGMSMKLKALGKVIKLRPEQSFTLQTANRETIACDPVRASLSHPDRFGPRWSMLDADAQWDVVQRIRAVQSEAEHDAL…	ATGCGGCTGGGCCTGGACATCGGCACAAACAGCATCGGATGGTGGCTGTACGCCACCGATGAAGAAAAGATCACTGAAGTGATAGACGGCGGCGTGCGGATCTTCTCAGATGGCAGAGACCCCAAGAGCAAGGCCTCACTGGCTGTGGACAGAAGAGTGGCTCGCGCTCAGAGACGGAGACGGGATCGGTACCTGCGGAGAAAGGCCGCACTGATGAAGCGGATGGCCGCCGTGGGCCTGATGCCTGCAGATCCCACAGAGGCCAAAGCCCTGGAACTGCTGGATCCTTACGCCCTGAGAGCCGCTGGCCTGGATCAGGCCTTACCTCTGACCCACTTCGGCAGAGCCCTGTTTCACCTGAATCAGAGGAGGGGATTTAAAAGCAACCGGAAGACCGAT…	1081	II-C	-	-	-
SdoCas9-sgRNA	PIE11156.1	Rhodobacterales bacterium (oral metagenome)	-	GTTGCGGCTGGACCTCGGGAAACCGCGGTCGAGCCGTTAACAAGCATTCGATTGCACCACATTAAAACGCGGGCCACGGCCCGCGTTTTCTTTTTT	MEFRLGLDIGTNSIGWWLYAIQNGEITDVVDGGVRIFSDGRDPKSKASLAVDRRAARAQRRRRDRFLRRKAALMKRMAEVGLMPADPDEAKALEQLDPYQLRAEGLDRKLELSHFGRALFHLNQRRGFKSNRKTDRGDNESGKIKDATKRLDEEMAIAIPDASKRTYGHFLHLRRQSAPTPRETPQVRTRLTVARRDNSEKEEAGYDFYPDRRHLADEFDKLWQVQAEHHPALSDALRNEIRLIIFHQRPLKSPEVGLCLFTDEKRIPSAHPLNQRRILVETVNALRIAARGEPARRLTREERDQIVHALDNKPHTKTLSGMNMKLKALGKIIKLRPEQSFTLETANRDAIACDPVRASLSDPRRFGPRWSTLSQDTQWEVVSRIREVQSEAQHDALVD…	ATGGAGTTCAGACTGGGACTAGATATTGGCACCAACAGCATCGGCTGGTGGCTGTACGCCATCCAGAATGGCGAAATCACCGACGTGGTGGACGGAGGCGTGCGGATCTTCAGCGATGGAAGAGACCCTAAGTCCAAGGCGTCTCTGGCCGTGGACCGGAGAGCCGCAAGAGCACAGAGACGGAGACGGGACAGATTTCTGAGGCGCAAAGCCGCACTGATGAAGAGAATGGCCGAGGTGGGCCTGATGCCCGCCGATCCGGACGAGGCCAAAGCTCTCGAACAGCTGGACCCATACCAGCTGCGGGCCGAGGGACTGGACAGAAAGCTGGAGCTGAGTCACTTCGGCAGAGCCCTGTTTCACCTGAACCAGAGACGCGGGTTTAAGTCTAACCGGAAG…	1079	II-C	-	-	-
SdoCas9-sgRNA	WP_153548537.1	Tritonibacter aquimaris	-	GTTGCGGCTGGACCTCGGGAAACCGCGGTCGAGCCGTTAACAAGCATTCGATTGCACCACATTAAAACGCGGGCCACGGCCCGCGTTTTCTTTTTT	MRLGLDIGTNSIGWWLYATHEGEICGVIDGGVRIFSDGRDPKTKASLAVDRRAARAQRRRRDRFLRRKAALMKRMAETGLMPVDPAEAKALEQLDPYALRALGLDQELPLAHFGRALFHLNQRRGFKSNRKTDRGDNESGKIKDATARLDQAMMAKDARTYGEFLHLRRAAAPDPKQVPTVRARLSVARRDTDAKEEAGYDFYPDRRHLSEEYDKLWAAQAGYHPDVLTDELRDEIALIIFHQRPLKTPEVGLCLFSDEKRIPAAHPLNQRRILVETVNALRVAAKGEAARGLTREERDQILHALDNKKHTKSLAGMVMKLKALGKTIKLRPEQSFTLETAIRDAIACDPVRASLSHPDRFGSRWSTLDADTQWQVIERIRAVQSDAEHNALSDWLVSE…	ATGCGGCTTGGCCTGGATATCGGCACCAACAGCATCGGCTGGTGGCTGTACGCCACCCACGAGGGCGAGATCTGTGGAGTGATCGACGGCGGCGTGCGGATCTTTAGCGACGGCAGAGACCCTAAGACTAAGGCCAGCCTGGCCGTGGACCGAAGAGCCGCCAGAGCTCAGAGAAGACGGAGAGACCGCTTCCTGCGGCGGAAGGCCGCTCTGATGAAAAGAATGGCTGAGACCGGCCTGATGCCTGTGGACCCCGCCGAGGCCAAAGCCCTGGAGCAGCTGGACCCCTACGCTCTGCGTGCCCTGGGCCTGGACCAGGAGCTCCCACTCGCCCACTTCGGCAGAGCCCTGTTTCACCTGAACCAGAGAAGAGGTTTTAAAAGCAACAGGAAGACAGAC…	1077	II-C	-	-	-
SdoCas9-sgRNA	WP_110795424.1	Litorivita pollutaquae	-	GTTGCGGCTGGACCTCGGGAAACCGCGGTCGAGCCGTTAACAAGCATTCGATTGCACCACATTAAAACGCGGGCCACGGCCCGCGTTTTCTTTTTT	MRLGLDVGTNSIGWWLYASENNTITDVIDGGVRIFSDGRDPKSKKSLAVDRRAARAQRRRRDRYLRRKAALMKHMATAGLMPSDPTEAKALEVLDPYRLRSEGLDRELPIAHFGRALFHLNQRRGFKSNRKTDRGDNENGKIKDATKRLDEEMAIKQARTYGEFLHMRRSEKCEKPASEPALNMDGTRNDDRRTKPVRTRLSVARRDNAEKAEAGYDFYPDRRHLSDEFEQLWAAQAQFAPEVLTDDLRDEIAMIIFHQRPLKTPEVGLCLFTNERRIASAHPLNQRRILVETINGLRIAARGEAARGLTREERDQILHALDNKAHTKSMSGMAMTLKALGKTIKLRPDQSFTLETANRDAIACDPVRASLSHPDRFGPRWSMLDCDRQWHVIERLRAV…	ATGAGACTGGGCCTGGACGTTGGCACCAATTCTATCGGCTGGTGGCTGTACGCCAGCGAGAACAACACAATCACAGACGTGATCGATGGCGGTGTTCGGATCTTCAGCGACGGCAGAGATCCGAAGTCCAAGAAGAGCCTGGCAGTGGACCGCAGAGCCGCCAGAGCTCAGCGGCGTCGGCGGGACCGGTACCTGCGGAGGAAGGCTGCTCTGATGAAGCACATGGCCACCGCCGGCCTGATGCCATCTGACCCTACAGAGGCCAAGGCTCTGGAGGTGCTGGACCCCTACCGGCTCAGATCTGAGGGCCTGGATCGGGAACTGCCTATAGCACATTTCGGCAGAGCTCTGTTCCACCTGAACCAGAGAAGAGGCTTCAAGAGCAACCGAAAGACCGAC…	1084	II-C	-	-	-
SdoCas9-sgRNA	WP_081536063.1	Rhodovulum sp. P5	-	GTTGCGGCTGGACCTCGGGAAACCGCGGTCGAGCCGTTAACAAGCATTCGATTGCACCACATTAAAACGCGGGCCACGGCCCGCGTTTTCTTTTTT	MRLGLDIGTNSIGWWLYETDGAKADAPITGVIGGGVRVFSDGREPSSETKIGPPLAVKRRTARAMRRRRDRYLRRRATLMKVLASAGLMPADPAEAKRLEALDPYELRTTGLDAALPLTHLGRALFHINQRRGFKSNRRTDRGDNESGKIKDATARLEQEMLTSGARTYGEFLHMRRRRATDPRNVPTVRTRLSIAKRDGPDGKEEAGYDFYPDRKHLEEEFHKLWSAQASYHPELTDELRDLVFEKIFFQRPLKEPKVGLCLFTAEERLPKAHPLTQRRVLFETVNQLRVTADGREKRPLTLEERDLIIHALDNKKPTASLKSMTMKLPALAKVLKLRDGERFTLETSVRDAIACDPVRASLSHPDRFGSRWSVLEPDAQWEVISRTRKVQSDADHAA…	ATGCGACTGGGCCTGGATATCGGCACCAACAGCATCGGATGGTGGCTGTACGAGACAGACGGCGCCAAGGCCGATGCTCCTATCACCGGCGTTATCGGCGGAGGCGTGCGCGTTTTCAGCGACGGCAGAGAACCCAGCAGCGAGACCAAAATCGGCCCTCCACTGGCCGTGAAACGGAGAACAGCCAGGGCCATGAGAAGAAGAAGAGACCGGTACCTGCGCAGGCGGGCCACACTGATGAAAGTGCTGGCAAGCGCCGGCCTGATGCCTGCCGATCCCGCTGAAGCTAAGAGACTGGAAGCCCTGGACCCCTACGAGCTGAGAACAACCGGCCTGGATGCCGCACTGCCTCTCACCCACCTCGGACGGGCTCTGTTCCACATCAACCAGAGACGGGGA…	1076	II-C	-	-	-
CdiphtheriaCas9-sgRNA	WP_046647776.1	Corynebacterium	-	TTTGCAGTCTTCTCAGAAGACCCACTGGGGTTCAGTTCTCAAAAACCCTGATAGACTTGAAAAGTCACTAACTTAATTAAATAGAACTGAACCTCAGTAAGCATTGGCTCGTTTCCAATGTTGATTGCTCCGCCGGTGCTCCTTATTTTTAAGGGCGCCGGCTTTTTT	MSLSYRVGIDVGTYSLGCTAIEVDENDQPVKILSAVSLIHDSGLDPDQQKRAVTRLASSGVARRTRRLYRRRRKRMIKLEKFLKAQGWETLPFEHYSDPYLPWKARVELVNSFIHDDEERGRYLSIALRHIANHRGWRNPYWKVSSLYAPSEPSEAFQQIRKELEAATGRAIPHDATVGQLISFAQLGTDRLRGGGKKKDDKKPANEVKQAVISARLHQIDHAREINEICRVQKIDDTLRKNILDLVFEAESPKGAQQGRVGKDPLQPSQDRALKASDVFQQYRIAALTGNLRINRGGDTSPLDRDERLIVFNYLVNLSHKKEPTWLDIAELLRIDRGQLRGTAIMTDDGERAGARPPVHDTNRTILGCKVKPLAAWWERAADDERAAMLKSLSNAEVD…	ATGTCTCTGTCCTACAGAGTGGGCATCGATGTGGGCACCTACAGCCTGGGCTGTACCGCCATCGAGGTGGACGAGAACGACCAGCCCGTGAAGATCCTGAGCGCCGTCTCTCTGATACATGATTCCGGACTGGATCCTGATCAGCAGAAACGCGCTGTGACAAGACTGGCCAGCAGCGGCGTGGCTCGTCGCACCAGACGACTGTACAGAAGAAGAAGAAAGAGGATGATCAAGCTGGAAAAGTTCCTGAAGGCCCAGGGCTGGGAGACACTGCCATTCGAGCACTACAGCGACCCTTATCTGCCCTGGAAGGCCCGGGTGGAACTGGTCAACTCTTTTATCCACGACGACGAGGAGAGAGGCAGATACCTCAGTATCGCCCTGAGACACATCGCCAAC…	1099	II-C	-	-	-
CdiphtheriaCas9-sgRNA	WP_005276774.1	Corynebacterium	-	TTTGCAGTCTTCTCAGAAGACCCACTGGGGTTCAGTTCTCAAAAACCCTGATAGACTTGAAAAGTCACTAACTTAATTAAATAGAACTGAACCTCAGTAAGCATTGGCTCGTTTCCAATGTTGATTGCTCCGCCGGTGCTCCTTATTTTTAAGGGCGCCGGCTTTTTT	MSLSYRVGIDVGTYSLGCTAIEVDDNDQPVNILSSVSLIHDSGLDPDQQKRAVTRLASSGVARRTRRLYRRRRRRMINLEKFLTSQGWETRPFEHYSDPYLPWNARVALVNGYISDDAQRGMYLSIAFRHIANHRGWRNPYWKVSSLYSPDKPSDAFEQIRKELEESTGHKIPETVTVGQLISFAQFGKDRLRGGGKKKDEKKPQEQVNQAVISARLHQIDHAREINEICRVQKIDDALRKQILDLVFAAESPKGAQIGRVGKDPLQPKLPRALKASDAFQQYRIVALAGNLRIYRDGVSTPLDRDEKLIVFNYLINLSHKEEPSWLKVAEVLNIDRGQLHGTATMTDDGERAGAAPPVHDTNRTILGCKIKPLVHWWEGANDDERAAMLKALSNSEVE…	ATGAGCCTGAGCTACCGGGTCGGCATCGACGTGGGCACATACAGCCTGGGCTGTACCGCAATTGAAGTCGATGATAACGACCAGCCTGTGAACATTCTGTCTAGCGTGTCTCTGATCCACGACAGCGGCCTGGATCCTGATCAGCAGAAGAGAGCCGTGACTAGATTAGCTAGCAGCGGTGTGGCCCGGAGAACCCGCAGACTGTACAGAAGACGAAGAAGGAGAATGATCAATCTGGAAAAGTTCCTGACCTCCCAGGGCTGGGAGACACGGCCTTTCGAGCACTACAGCGACCCCTACCTGCCTTGGAACGCCAGGGTGGCTCTGGTGAACGGCTACATCAGCGACGACGCCCAGAGAGGCATGTACCTGTCAATCGCGTTCCGGCACATCGCCAAC…	1099	II-C	-	-	-
CdiphtheriaCas9-sgRNA	WP_021352896.1	Corynebacterium pseudodiphtheriticum	-	TTTGCAGTCTTCTCAGAAGACCCACTGGGGTTCAGTTCTCAAAAACCCTGATAGACTTGAAAAGTCACTAACTTAATTAAATAGAACTGAACCTCAGTAAGCATTGGCTCGTTTCCAATGTTGATTGCTCCGCCGGTGCTCCTTATTTTTAAGGGCGCCGGCTTTTTT	MPVNYRVGIDVGTHSFGCAAIEVDDNDQPIQILSAVSLIHDSGIDPDQNKSATTRLATSGVARRTRRLYRRRRHRTIKLEKFLRSQGWKTKEFEHYSDPYLPWKTRVALVNGFIADETQRGEYLSIALRHIANHRGWRNPYWKVSSLYSPDAPSDAFEEIRKELEAKTKRKIPHDVTVGQLISFAQFGQDRLRGGGKKKDEKKSAGEFKQAVISARLHQVDHAREINEICRVQKINDTLRKQILDLVFAAESPKGAQSGRVGKDPLQPGKYRALKASDAFQRYRIAALIGNLRILHEGAIRRLYDNERHIIFEYLVNLAPKTEPSWLEIADLLNIDRGQLRGTATMTDDGERAGAKPPVHDTNRTILGCKVKPLAQWWKNASEPERAAMLKALSNAEVD…	ATGCCTGTCAACTACAGAGTGGGCATCGATGTGGGCACCCACTCCTTTGGATGTGCCGCTATCGAGGTGGACGATAACGACCAGCCCATCCAGATCCTGTCCGCTGTTAGCCTGATCCACGACAGCGGGATCGACCCCGATCAGAACAAGAGCGCCACCACCAGACTGGCAACCTCTGGCGTGGCACGGAGAACACGAAGACTGTACAGAAGACGGAGACACAGAACCATCAAGCTGGAAAAGTTCCTGCGGAGCCAGGGCTGGAAGACAAAGGAGTTCGAGCATTACAGTGATCCCTACCTGCCATGGAAGACACGGGTCGCGCTGGTGAACGGCTTCATTGCCGACGAGACACAGAGAGGCGAATATCTTTCTATCGCCCTGAGACACATCGCAAAC…	1099	II-C	-	-	-
CdiphtheriaCas9-sgRNA	WP_035106817.1	Corynebacterium camporealensis	-	TTTGCAGTCTTCTCAGAAGACCCACTGGGGTTCAGTTCTCAAAAACCCTGATAGACTTGAAAAGTCACTAACTTAATTAAATAGAACTGAACCTCAGTAAGCATTGGCTCGTTTCCAATGTTGATTGCTCCGCCGGTGCTCCTTATTTTTAAGGGCGCCGGCTTTTTT	MQKNYRVGIDVGTHSIGFAAIEVDDHDRPIHILSAMSLIHDSGLDPDSNKRALTRLAESGVARRTRRLYRRRRKRMVRLEKFLQHQGWETKPFEDYSDPYIPWNARVALVNGYIEDDQQRGEYLSIALRHIANHRGWRNPYWKTRSLYSPEGPSDAFETIRKDLEKRAGRPVPKDITVGQLITFARIGTDRIRGEAQNKKTGHNNPAILSARLHQLDHAREINEIAKVQKLDDDLRKHIIDLVFAAESPKGAQLGRVGKDPLQPGKDRALKATDAFQRYRIAALTGNLRIRGTQGNDRLTREQRQLIFDHLVNLPHTEEPSWLNIAEILGIDRGDLLGTATMTDDGERAGSKPPVHDTNRAILSSKVKPLVHWWKAANFDEQKAMLKSLSNAEVDDFDS…	ATGCAAAAGAACTACCGGGTGGGCATCGACGTGGGCACCCACAGCATCGGCTTTGCTGCCATTGAAGTGGACGATCACGACCGGCCCATCCACATCCTGAGCGCTATGAGCCTGATCCACGACAGCGGCCTGGATCCTGATAGCAACAAGAGGGCCCTGACCAGACTGGCCGAGAGCGGAGTGGCCAGGCGCACCAGACGGCTGTACAGAAGAAGAAGAAAGAGAATGGTGAGACTGGAAAAGTTCCTGCAACACCAGGGCTGGGAGACAAAGCCTTTCGAGGACTACAGCGACCCTTACATCCCCTGGAACGCTAGGGTGGCCTTGGTCAACGGATACATCGAGGATGATCAGCAGCGGGGTGAGTACCTGTCTATCGCCCTGCGGCATATCGCCAAC…	1095	II-C	-	-	-
CdiphtheriaCas9-sgRNA	WP_040431960.1	Corynebacterium matruchotii	-	TTTGCAGTCTTCTCAGAAGACCCACTGGGGTTCAGTTCTCAAAAACCCTGATAGACTTGAAAAGTCACTAACTTAATTAAATAGAACTGAACCTCAGTAAGCATTGGCTCGTTTCCAATGTTGATTGCTCCGCCGGTGCTCCTTATTTTTAAGGGCGCCGGCTTTTTT	MNYRVGIDVGSYSLGMAAIAIDDDGKPTEILSAISLIHDSGVDPDSAKSAATRLATSGIARRTRRLYRRKRKRLAKLDKFISSQGWPLKEFEKYEDPFYPWRVRAELATTAITDQQELGEKLSIALRHIARHRGWRNPYSKVTALYTVTEPSDAFLAMQEECAKQLGRTIPETITVGQLVTGMNLGKTRLRGENSLLAARPRQSDNANEIHTIAKVQGLSNELVRQIIDHVFAAESPKGSAAEQVGKDPLQPTKKRALKASDAFQQYRIAALIGNLRIRGGKGNRRLTTEETRLVFDYLRSLPAKQEPTWQLVAEQLKIDRGNLVGTAIMTDDGERAGAKPPVHDTNRIMENTKIKPLATWWKSADADARAAMVKALSNAEVDDFDSQAGAQVQEFFFG…	ATGAACTACCGGGTGGGTATCGACGTGGGCAGCTACAGCCTGGGCATGGCCGCAATTGCCATCGATGATGACGGCAAGCCCACAGAGATCCTGAGCGCCATCAGCCTGATTCACGACAGCGGAGTGGACCCAGATTCTGCCAAGTCCGCCGCTACACGGCTCGCCACCAGCGGAATCGCCAGAAGAACGAGAAGACTGTACAGAAGAAAGAGAAAGAGACTGGCCAAGCTGGATAAGTTCATCAGCTCCCAGGGCTGGCCTCTGAAAGAGTTTGAGAAGTACGAGGACCCCTTCTATCCTTGGCGGGTGCGGGCTGAGCTGGCCACCACAGCGATCACCGATCAACAGGAGCTCGGAGAGAAGCTTTCCATCGCCCTCCGGCACATCGCCAGACACAGA…	1084	II-C	-	-	-
CdiphtheriaCas9-sgRNA	WP_018020049.1	Corynebacterium ciconiae	Cci2Cas9	TTTGCAGTCTTCTCAGAAGACCCACTGGGGTTCAGTTCTCAAAAACCCTGATAGACTTGAAAAGTCACTAACTTAATTAAATAGAACTGAACCTCAGTAAGCATTGGCTCGTTTCCAATGTTGATTGCTCCGCCGGTGCTCCTTATTTTTAAGGGCGCCGGCTTTTTT	MATKYLVGIDVGSYSLGCAAIEVDDAGNPIQLLNTISFIHDSGIDPDSNKSATTRLAVSGIARRTRRLYRRRKRRTIKLEKFLCAQGWKTVPFEQYTDPYLPWTARVALVNGFIADSEQRGEYLSIALRHIANHRGWRNPYHSTSSLYSPGEPSDAFNEIREGLSKRIGHPIPCDATVGQLISFAQFGRDRLRGGGKKKDLKNPDHAKQAVISARLQQSDHAREINEICRVQKIDDGLRKKIIDLVFAAESPKGAQAGRVGKDPLQPTKYRALKASDNFQRYRVAALIGNLRIRQSDKTQRRLTAEERSLVFDHLINMPANKEPSWLDVAEILSVDRGRLRGTATITDDGERAGARPPVHETNRVIARCKVKPLTHWWTAADPDHRAEMLKALSYSAAP…	ATGGCTACCAAGTACCTGGTCGGCATCGATGTGGGAAGCTACAGCCTGGGATGTGCCGCTATCGAGGTGGATGACGCCGGGAACCCCATCCAGCTGCTGAACACCATCAGCTTCATCCACGACAGCGGCATCGATCCTGACAGCAACAAGAGCGCCACCACAAGACTCGCCGTGTCTGGCATCGCCAGACGGACCAGACGGCTGTACAGAAGGCGGAAGCGGCGGACCATCAAGCTGGAAAAGTTCCTGTGTGCTCAGGGATGGAAAACCGTGCCATTCGAGCAGTACACCGACCCCTATCTGCCTTGGACAGCCAGAGTGGCCCTGGTGAACGGCTTTATCGCCGACTCTGAACAGAGGGGCGAGTACCTGAGTATCGCCCTGAGACACATTGCTAAC…	1099	II-C	NNRNACR	active	-
CdiphtheriaCas9-sgRNA	WP_151529576.1	unclassified Corynebacterium	-	TTTGCAGTCTTCTCAGAAGACCCACTGGGGTTCAGTTCTCAAAAACCCTGATAGACTTGAAAAGTCACTAACTTAATTAAATAGAACTGAACCTCAGTAAGCATTGGCTCGTTTCCAATGTTGATTGCTCCGCCGGTGCTCCTTATTTTTAAGGGCGCCGGCTTTTTT	MSTRYVVGIDVGSYSLGCAAIEVDEAGNPLQLLNTVSFIHDSGVDPDSNKTANTRLAESGVARRTRRLYRRRKHRTIKLEKFLKAQNWTTRPFEEYSDPYFPWKARVALVNGFIADEAQRGEYLSVALRHIANHRGWRNPYHSTASLYSPGDASDAFNEIRENLSQKTGRPIPSDATVGQLISFAQFGHHRLRGGGKEKDKKNPDQAKQAVISARLQQSDHAREINEICRVQKIDDTLRKKIIDLVFAAESPKGAQQGRRGKDPLNPTQTRAAKASDSFQRYRVSALIGNLRIKESTGQTRRLTAEERALVFDHLINLPAKKDPSWLDVAAILSVDRGRLRGTATLTDDGERAGARPPVHDTNRVISRCRVKPLVHWWATADAAHRAEMVKALSNSEKV…	ATGAGCACAAGATACGTGGTGGGCATTGACGTGGGCAGCTACTCTCTGGGCTGCGCCGCTATCGAAGTGGATGAAGCCGGCAATCCTCTGCAGCTGCTGAACACAGTGTCTTTTATCCACGACAGCGGCGTGGATCCCGACTCCAACAAGACCGCCAACACCAGACTCGCCGAAAGCGGAGTGGCCAGAAGAACCCGGAGGCTGTACAGAAGGCGGAAGCACCGGACCATCAAACTGGAAAAATTCCTGAAGGCCCAGAACTGGACAACCCGGCCTTTCGAGGAATATAGCGACCCTTACTTCCCTTGGAAGGCCAGAGTAGCTCTGGTGAACGGCTTCATCGCCGACGAGGCTCAGAGAGGCGAATACCTGAGCGTGGCTCTGCGGCACATCGCCAAT…	1099	II-C	-	-	-
CdiphtheriaCas9-sgRNA	WP_156193761.1	Corynebacterium kalinowskii	-	TTTGCAGTCTTCTCAGAAGACCCACTGGGGTTCAGTTCTCAAAAACCCTGATAGACTTGAAAAGTCACTAACTTAATTAAATAGAACTGAACCTCAGTAAGCATTGGCTCGTTTCCAATGTTGATTGCTCCGCCGGTGCTCCTTATTTTTAAGGGCGCCGGCTTTTTT	MNYAVGIDVGTHSVGFAAIALDDNGAPTEILNLVSHIHDSGIDPDSNKKADTRLAVSGIARRTRRMFRRKKKRLQKLDKYLEGLGWPVKAFEVYSDPFLPWKVRAELAQGRIADASEMQEKLSIALRHIARHRGWRNPYSKVESLMARTEPSAQLIEIRTNISKAIGYPIPEDATVGQIVAASALGNARLRGEGGLLSARLMQSDHANELWTIFDAQGVDHEIARKLVSLVFSAESPKGSASGRVGKDPLQPHLPRALKASDAFQRYRIAALIGNLRIREGSAKAPLSIEQRRVVFDYLVNLAPKMEPEWINVAEILGIDRGSLLGTATITDDGERAGARPPVHDTNRSILSSKLKPLSSWWKTASDEDHRAMLKALSNSESFDFDTESGSSVQAFFES…	ATGAACTACGCCGTGGGAATTGACGTGGGCACCCACTCCGTGGGCTTCGCCGCTATCGCCCTGGATGACAACGGCGCTCCCACCGAGATCCTGAATTTGGTTAGCCACATCCACGACAGCGGCATCGACCCCGACTCCAACAAAAAGGCCGATACCAGACTGGCCGTCAGCGGAATTGCCAGACGTACCAGACGGATGTTCAGAAGAAAGAAAAAGAGACTGCAAAAGCTGGATAAGTACCTGGAAGGCCTCGGCTGGCCTGTCAAGGCCTTCGAAGTGTACTCAGATCCCTTCCTGCCATGGAAGGTGCGGGCCGAACTGGCCCAGGGAAGGATCGCCGATGCCTCTGAGATGCAGGAGAAACTGAGCATTGCCCTGAGACACATCGCCAGACACCGG…	1088	II-C	-	-	-
			Tsp2Cas9-HF（G251A/R261A/N434A）	GTTTTAGTACCCTTAAGGAAACTTAAGGATCTACTAAAATAAGGCTTTATGCCGAAATCAGCCCCTCACTGGGGCTTTTTTT	MAMGLSLGLDLGIGSVGYGLIDIEDGTILEAGVRLFSSVNPENNQTRRGSRQARRLNRRKVHRLTRIAHLLEESGFFRGDVMALTPYHLRVKGLSEKLSREELYAALYNLAKHRGISYLEDVELDEADGSSLSHNVELLKEYYPCQIQMARYETYGQIRGIIETFTKEGEPELLVNIFPTSAYEKEARAILSKQGEFYPEIDIKFVESYIKILTDKRLYYVGPGNEKSRTDYGIYRENGETLDNLFDILIAKCTVYPDERAAAKFSYTAQLFDFLNDMNNLSIAGEKLTEDQKRSIYQQIMSSKTVNMMKIIMKVTGCIKEDIKGFRVDNKDKPEFHTFEAYRKFRNKMKEVNVDITTWSDAGFDELAVQLTLSTEYKQIVEQVKKLNLLLSDEAIDAI…	ATGGCCATGGGCCTGTCTCTGGGCCTGGACCTGGGGATTGGCAGCGTCGGATACGGGCTGATTGACATCGAAGATGGCACAATCCTGGAGGCCGGCGTGCGGCTGTTTTCCAGCGTAAACCCCGAAAACAACCAAACAAGACGGGGATCCAGACAAGCTAGACGGCTGAACAGAAGAAAAGTGCACAGACTGACCAGAATCGCCCACCTCCTGGAAGAAAGCGGCTTTTTCAGAGGCGACGTGATGGCCCTGACACCTTACCACCTGAGAGTGAAAGGCCTGTCCGAAAAGCTGTCCCGGGAGGAACTGTACGCCGCCCTGTACAACCTGGCCAAGCATAGAGGCATCAGCTACCTGGAAGATGTGGAACTGGACGAAGCCGACGGCTCTAGCCTGAGT…	1118	II-A	NNRGR	active	-
			Reference Cas9s for phylogenetic tree
			SpCas9		MDKKYSIGLDIGTNSVGWAVITDEYKVPSKKFKVLGNTDRHSIKKNLIGALLFDSGETAEATRLKRTARRRYTRRKNRICYLQEIFSNEMAKVDDSFFHRLEESFLVEEDKKHERHPIFGNIVDEVAYHEKYPTIYHLRKKLVDSTDKADLRLIYLALAHMIKFRGHFLIEGDLNPDNSDVDKLFIQLVQTYNQLFEENPINASGVDAKAILSARLSKSRRLENLIAQLPGEKKNGLFGNLIALSLGLTPNFKSNFDLAEDAKLQLSKDTYDDDLDNLLAQIGDQYADLFLAAKNLSDAILLSDILRVNTEITKAPLSASMIKRYDEHHQDLTLLKALVRQQLPEKYKEIFFDQSKNGYAGYIDGGASQEEFYKFIKPILEKMDGTEELLVKLNREDLL…
			SaCas9		MKRNYILGLDIGITSVGYGIIDYETRDVIDAGVRLFKEANVENNEGRRSKRGARRLKRRRRHRIQRVKKLLFDYNLLTDHSELSGINPYEARVKGLSQKLSEEEFSAALLHLAKRRGVHNVNEVEEDTGNELSTKEQISRNSKALEEKYVAELQLERLKKDGEVRGSINRFKTSDYVKEAKQLLKVQKAYHQLDQSFIDTYIDLLETRRTYYEGPGEGSPFGWKDIKEWYEMLMGHCTYFPEELRSVKYAYNADLYNALNDLNNLVITRDENEKLEYYEKFQIIENVFKQKKKPTLKQIAKEILVNEEDIKGYRVTSTGKPEFTNLKVYHDIKDITARKEIIENAELLDQIAKILTIYQSSEDIQEELTNLNSELTQEEIEQISNLKGYTGTHNLSLKA…
			St1Cas9		MSDLVLGLDIGIGSVGVGILNKVTGEIIHKNSRIFPAAQAENNLVRRTNRQGRRLTRRKKHRIVRLNRLFEESGLITDFTKISINLNPYQLRVKGLTDELSNEELFIALKNMVKHRGISYLDDASDDGNSSVGDYAQIVKENSKQLETKTPGQIQLERYQTYGQLRGDFTVEKDGKKHRLINVFPTSAYRSEALRILQTQQEFNSQITDEFINRYLEILTGKRKYYHGPGNEKSRTDYGRYRTNGETLDNIFGILIGKCTFYPDEFRAAKASYTAQEFNLLNDLNNLTVPTETKKLSKEQKNQIINYVKNEKVMGPAKLFKYIAKLLSCDVADIKGHRIDKSGKAEIHTFEAYRKMKTLETLDIEQMDRETLDKLAYVLTLNTEREGIQEALEHEFADG…
			CjCas9		MARILAFDIGISSIGWAFSENDELKDCGVRIFTKVENPKTGESLALPRRLARSARKRLARRKARLNHLKHLIANEFKLNYEDYQSFDESLAKAYKGSLISPYELRFRALNELLSKQDFARVILHIAKRRGYDDIKNSDDKEKGAILKAIKQNEEKLANYQSVGEYLYKEYFQKFKENSKEFTNVRNKKESYERCIAQSFLKDELKLIFKKQREFGFSFSKKFEEEVLSVAFYKRALKDFSHLVGNCSFFTDEKRAPKNSPLAFMFVALTRIINLLNNLKNTEGILYTKDDLNALLNEVLKNGTLTYKQTKKLLGLSDDYEFKGEKGTYFIEFKKYKEFIKALGEHNLSQDDLNEIAKDITLIKDEIKLKKALAKYDLNQNQIDSLSKLEFKDHLNISFK…
			Nme2Cas9		MAAFKPNPINYILGLDIGIASVGWAMVEIDEEENPIRLIDLGVRVFERAEVPKTGDSLAMARRLARSVRRLTRRRAHRLLRARRLLKREGVLQAADFDENGLIKSLPNTPWQLRAAALDRKLTPLEWSAVLLHLIKHRGYLSQRKNEGETADKELGALLKGVANNAHALQTGDFRTPAELALNKFEKESGHIRNQRGDYSHTFSRKDLQAELILLFEKQKEFGNPHVSGGLKEGIETLLMTQRPALSGDAVQKMLGHCTFEPAEPKAAKNTYTAERFIWLTKLNNLRILEQGSERPLTDTERATLMDEPYRKSKLTYAQARKLLGLEDTAFFKGLRYGKDNAEASTLMEMKAYHAISRALEKEGLKDKKSPLNLSSELQDEIGTAFSLFKTDEDITGRL…
			SpaCas9		MYPYDVPDYASPKKKRKVEASMTNGKILGLDIGIASVGVGIIEAKTGKVVHANSRLFSAANAENNAERRGFRGSRRLNRRKKHRVKRVRDLFEKYGIVTDFRNLNLNPYELRVKGLTEQLKNEELFAALRTISKRRGISYLDDAEDDSTGSTDYAKSIDENRRLLKNKTPGQIQLERLEKYGQLRGNFTVYDENGEAHRLINVFSTSDYEKEARKILETQADYNKKITAEFIDDYVEILTQKRKYYHGPGNEKSRTDYGRFRTDGTTLENIFGILIGKCNFYPDEYRASKASYTAQEYNFLNDLNNLKVSTETGKLSTEQKESLVEFAKNTATLGPAKLLKEIAKILDCKVDEIKGYREDDKGKPDLHTFEPYRKLKFNLESINIDDLSREVIDKLADI…
			ClariCas9		MRILGFDIGINSIGWAFVENDELKDCGVRIFTKAENPKNKESLALPRRNARSSRRRLKRRKARLIAIKRILAKELKLNYKDYVAADGELPKAYEGSLASVYELRYKALTQNLETKDLARVILHIAKHRGYMNKNEKKSNDAKKGKILSALKNNALKLENYQSVGEYFYKEFFQKYKKNTKNFIKIRNTKDNYNNCVLSSDLEKELKLILEKQKEFGYNYSEDFINEILKVAFFQRPLKDFSHLVGACTFFEEEKRACKNSYSAWEFVALTKIINEIKSLEKISGEIVPTQTINEVLNLILDKGSITYKKFRSCINLHESISFKSLKYDKENAENAKLIDFRKLVEFKKALGVHSLSRQELDQISTHITLIKDNVKLKTVLEKYNLSNEQINNLLEIEFN…
			CcCas9		MKYTLGLDVGIASVGWAVIDKDNNKIIDLGVRCFDKAEESKTGESLATARRIARGMRRRISRRSQRLRLVKKLFVQYEIIKDSSEFNRIFDTSRDGWKDPWELRYNALSRILKPYELVQVLTHITKRRGFKSNRKEDLSTTKEGVVITSIKNNSEMLRTKNYRTIGEMIFMETPENSNKRNKVDEYIHTIAREDLLNEIKYIFSIQRKLGSPFVTEKLEHDFLNIWEFQRPFASGDSILSKVGKCTLLKEELRAPTSCYTSEYFGLLQSINNLVLVEDNNTLTLNNDQRAKIIEYAHFKNEIKYSEIRKLLDIEPEILFKAHNLTHKNPSGNNESKKFYEMKSYHKLKSTLPTDIWGKLHSNKESLDNLFYCLTVYKNDNEIKDYLQANNLDYLIEYIA…
			BlatCas9		MAYTMGIDVGIASCGWAIVDLERQRIIDIGVRTFEKAENPKNGEALAVPRREARSSRRRLRRKKHRIERLKYMFVRNGLAVDIQHLEQTLRSQNEIDVWQLRVDGLDRMLTQKEWLRVLIHLAQRRGFQSNRKTDGSSEDGQVLVNVTENDRLMEEKDYRTVAEMMVKDEKFSDHKRNKNGNYHGVVSRASLLVEIHTLFESQRQHHNFLASKDFELEYINIWSSQRPVATKDQIEKMIGTCTFLPKEKRAPKASWHFQYFMLLQTINHIRITNAQGTRPLNKEEIEQVVNMALTKSKVSYHDIRKVLDLSEEYQFVGLDYGKEDEKKKVESKETIIKLDDYHKLNKIFNEVELAKGETWEAVDYDTVAYALTFFKDDEDIRDYLQNKYKDSKNRLVKN…
			CgaCas9		MVERILGLDLGVSSIGWALVEEDVKNPENNKIIKLGVRVNPLTIDEKTNFEKGKSITTNAGRTSARSARRNLQRFKLRRKKLLEILIHYKIIKNDAVLAETGKNTTFQTQYLRAKAAREKIELDELARVLLLINKKRGYKSSRKVQNDDDGKAIDGLSVAKELYEKNYTPGQYAYDLLKRGKKQIPDFYRSDLQNELDRIWEFQKQYHPDILTDEFKKELEGKGQRATAAIFLNRYKIYTADNKGTREEKKIQAYQWRVEALSQPLDVKEVAYVIAEINNNLNNSSGYLGAISDRSKKLYFNGQTIGEYLFEELSANPHTRLKNQVFYRQDYQDEFEKIWKIQTKFHPELTKELKEQVRDIVIFYQRKLKSQKGLISFCEFESREIEIEENGKRKRKKV…
			TbaCas9		MGKQKFNDYYLGFDIGTNSAGWAVTDLQYKLLRFNKKDMWGSRLFDEAQTSKERRVYRNSRRRLDRRKKRLKLLEELFLDEISKIDNTFFKRLKESNLYNEDKSIKFNYPLFNDKDYTDIDFYNEYKTIYHLRKDLIFEDKKFDIRLVFIALHHILKYRGHFIFEGQSFEEIKSFDSIFTQLSSYFLENFDFNIDVSIKEKLEEIILSDNTKSIKKTEFKKIFSDNKVLSVLNMAIGSKVSLKDVFNNEELKEQKISFSEIDYENEKRDEFYQLLGEDIFLIDLAKKIYDFMVLKKILKNTDSFSASKVALYCEHKKDLDDLKYIFKKYLTKEDYFKFFRSNVEKINYPSYIGLNKIKSKKIIKENKCSISDINKELKNKYLKDIKLEAKDKELFNRIF…
			RspCas9		MEKRLGIDVGTNSLGWAIVEVDDEGCTLLDRGVDIFQEGVAREKNQEKPAVQDRTDARALRRHYFRRRLRKIALLRVLVRHDLCPALSEEQLNAWQGKGIYPLDDAFIRWQRTDDNADRNPYRDRFRCLTEELDLACREERYVLGRALYHLCQRRGFLSNRKDAGNEAEEGKVKQEIKTLSADMAAAGCEYLGEYFYRLYQRKEKIRKHYTARNEHYLAEFRAICRKQRLDEELRQALEKAIFYQRPLKSQKGLVGKCTFEKDKSRCPVSHPRFEEFRMLQFINNVRVTGPGDAEPRPLSPEEVEIVRPLFLRKSKPHFDFEDIAKKIAGKGNYACRGELLQAPYRFNCAGKSTVTGSPVSALFASVFGDDWQREICSLYTLGAGKNEEQILNDVWHVL…
			Cme3Cas9		MDSKKILGLDLGTNSIGWSLVEINREENQGRILGMGVRIFPEGVENLNQGEKEISKNAARNVNRSARRQIQRRKRRKTDLLKILIQYDMAPQGDFKDQAYWLSPEFLKWVALNPYELRHRAITEKIALKELGRVFYHLAQHRGFQSNARNVSDNDDSTIYKGGNGMTGIDTTASLIENETLGSALYQKLFPAPGQPFKYFPERIRRRYTTRKMYIDEFEKIWEEQSRFHPELTQQLNEEIGGRRREGYKRDGVLFFQRPLRSQKSKIGKCTFHPNKSRRAISAPDFEEFRIWQFINSIRCNGESLVDADRQLVYNLLVSQDRVKFDKLRKHLGKASAAYSFNFDDETSCPNAPTLRFLSSRGIFSQSWFGFKKSKQEEIWHDLYFYDDKELLRKRAQEK…
			TspCas9		MGYTLGLDIGIASVGFGLIDNVDGKILESGVRLFSSADPDNNQTRRSSRQARRLNRRKVHRLERVAHLLEEAGFEKGEVLAPTPYHLRVKGLTEKLSKPEVYAALYNLMKHRGISYLEDVELDEADSSSVSQNVELLKEYYPCEIQLERYEEYGQIRGIIETYNKDGEKESLVNIFPTGAYKKEAEAIILKQGQFYPELDKVFLEKFTEILTVKRPYYVGPGNKKSRTDYGIYRENGETLENLFDILIGKCTIYPQEARAAKFSYTAQLFDFLNDMNNISIAGEKLTEVQKREIYHQIMSSKTVNMMKIITKVTGCLKEEVTGYRVDSKYKAEFHSFASYRQFRNKMLDYGFDVQTLNVEMFDKLAAKLTLNTEYHQIITQLESLNLGLSKELIEKIAD…
			Ghh1Cas9		MTVRYRLGLDLGTNSIGWAAVALDAEGRPGRLLDGGVRIITPNDEAGRDPKSKASLAAGRRAARAMRRRRDRFLRRQKRLMEILTANGLMPADTAARKELEKLDPYWLRARALAEPLTLHEIGRALFHLNQRRGFSSNRITDADDAEGGAMKQGMAQLQEALEQAGARTLGEFLAKRHRRDREGYRVDPSGQRISKANGNDREASKGVRFRPHAEGSKLLYDFYPTRDMVAHELRQVWVEQAKTHTELTEPLREQLEHVIIAQRPLKKPRVGRCTFRPDEERAPRALPLFQRFRILSELAALEIERPGRPARKLTIPERDLLANLLGSQTSPVSFTKMAKALKLPDDADFNLARGGRKGLDPDKTAAILAKTGKGESFGKGWRSIPFDRQSEIVQRLLN…
			Cme4Cas9		MRIWGFDVGTTSIGFAVIDYDSDRKAGRIERLGVRIFPEGVTEDKGEPRNAQRRAKRMMRRQLRRKRWRRRALHEILAEAGLLPTDDPKQWPAELAQADPYDLRDRGLSQKLSPHEVGRALFHILKRRGFQSARIAAVEPSDPAKEKEDEGIKAEISQIAAELQGRTLGQWLKSQSKRRGHHTARTMTQEEFERFWTAQVKYHPDLLTDNLRAALAETAFRQRPIFWRLKTLGTCLLEKDAPLCPKGAWIGQRFEMLQTLNNLRLAGGNARPLDEDERRLLLAALETSPSLSFPAARKLLKPVWQRNGTSLKTKFNFEVEGGKKALPGNALEAALIDAFGEAWNTHPKKDAIRAELQDRLWAIQYRKLGEKRVEIRDGNSAEAERQRFIAFAQAEWNAS…
			Ghh2Cas9		MALIFAFDIGTTSIGSAVINHDPGRKIGKILRLGVRIFPETREPKTNAPLNQQRRAKRMMRRQLRRRRARRRTLNEALSSAGLLPAFGTSQWDRLMRLDPYDLRSRGLTEALEPEEFGRAIYHLAQRRHFRGRDIESESEDDNADSEELAARAEAKDMLATLRQSGMTLGQWLNQIESGKRKRGIHAARSTVEDEFERLWAAQEAHNDKLKDPEFQSSIRKIIFYQRPVFWRQNTLGSCPLIPGAELCPKGSWLSMQRRMLEKLNNLELVGAGARKLDPEERMAILESLQSQASMSWAGVRKALSSIYRNRNLTGEEKRLKFNLEIGGEKGLIGNPLEQRIAAIVGKSWSAHPHKQKIREALHERLWKADYRKIGTQRVVIQPQKKRRLDRLNAAESIV…
			MscCas9		MAEKKFKYRLGLDLGTNSIGWCMLRLNKDNEPAAVIKSGVRIFHDGRNEKTKEPLAVVRRNARSIRRNLDRKISRRNHLLNTLVKYFLLPSNEIERKALAVLNPYELRSRAVNERLELFELGRLLMHLSKRRGFKSNRKVDKEDSSGKIKPAIERLKNKMQETNKKTAGEYLYSLMQNGKPVRARLGRIDGSNGYEIYLDRALIEEEYNLIMNEQKKHHKELTDDIINEIFNIIFYQRPLKKQIIGKCSLTGEDTKLKKAHVLAQDFILLQKVQDLRVFDDNQLEFRPLSNDEKDIIKRELRKKKEVSYENIRKLLKKYYENVKYGMFSHETLYKKLQGNKTNALMSDKEIIGDSWYSLSPEVQYDIIEELYSDKDNDELSKLYSEKFNLNESQINGLL…
			Ghy1Cas9		MIYSANSMAQVEGDVKNRMRKYILGIDLGVNSLGAALIDSENQAIVWTGVRIFSGPFEGDYSSGIEESRARQRRTKRQLRRQIDRRRRRLQRVFTLLQRFGLLPSGERRTVLPALDAELRKRYPETETLPYFLRGRALDVKLEPFEIGRCLYHLAQRRGFQGRTAFADPEEKSGGKFGDEMKGLWNEICSSGARTLGEFLARQPAREVRLRGRHTHRLMYEQEFNLIWDAQKQHHPEILTPEHKALLFQALFFQRPLKSVTHLIGDCSLERGEKRAPCWTLQVQRFRVLSAVNNLRVVEPSGKIRPLEPQERELLAAESLRREQLKFSTIRRILKLDKDCRFTVEEGGEDCIPGNATSARIYKVMGDEWLKWPQDRQEALVAILGDTSRYPTDDDLVKE…
			Cme2Cas9		MLGLDIGTNSIGWALIDTDPTTGRAVGIRDCGVRIFQEAVDAKTRTPKNAARRSARLLRRLLARRARRKRKLMNLLIKYGLLPPEIAADDAKPEIILNALGDPYELRTKALDEPLQPYELGRVLLHLCARRGFLSNRKAHLVAYLAEEFSDYLAQIDDTDDAANSSASTEDLGKVKDGIKKLSEEIHVSGCRTLGEYLYRLDRHTRKRARFTSRQMYLDEFEMIWESQARYNPILTDDLKIQVHQVIFFQRPLKSQKSLVGKCLLEPGRKRTAKARLEAQQFRIWQDINHIEIQNPETRAWRRLTQEERQKLFHALHEKKSLSWSGVRKLLGIHRGERINLEEAKDKLIGNLTWIELSEALGDRWSRMSDTERQSLVEDLLTISDLTARARRLREHWKL…
			Ghc1Cas9		MFGKMRYRLALDLGSTSLGWAMVRLDKENQPCAVIKAGARIFSDGRNPKDGSSLAVTRRAARAMRRRRDRLLKRKQRMMDALIKHGFFPATAAERKALETLNPYALRAKGLDKALTPAEFARALFHINQRRGFKSNRKTDKKENDSGALKTAIQKLRESLQGENCRTVGEWLNKRDNSGQTVRARYRQEKHIKEDGKSKIDKYYDLYIDRAMIEHEFDELWSKQAELDPARFNETARAELKDILLHQRPLKPVKPGRCTFLPEEERAPLALPSTQRFRMYQEVNNLRILRDGLKEEPLTLEQRDTLIFALEENNKCSFTRIKKLLGLSGAVQFNFEDPKRQELKGNTTSAILGKKDLFGPDWFKFDETKQDAIVMKLLTEESEETLVRWLQNETGVDEK…
			Cca1Cas9		MKHILGLDLGTNSIGWAYVKEAENDTETSEIVDLGVRVNPLTTDEKTNFEKGKPISTNADRTLKRSARRNLQRYKLRRKELIELLKEHQLISENTILTENGKGTTFQTLELRAKSAKEKISLGELARVFLTINKKRGYKSSRKAKNEDEGQLIDGMEIAKRLYEENLTTGQLSLQLLKEGKKSLPDYYRSDLQFELDKVWNFQKQFHSDILTDEFYAQLKGKGQRATSALFLAKYQIYTAENKGSREDKKLQAYQWRVDALSKELTREELAFVITEINNNLNNSSGYLGAISDRSKELYFNNETVGEYLWKQIAANPHTSLKNQVFYRQDYLDEFERIWNTQAQFYPQILTESLKKELRDVVIFYQRKLKSQKSLVSFCEFENKEIEIKKEDGTSTKKV…
			SdoCas9		MRLGLDIGSTSIGWWIYETTDGQITSVIDGGVRIFSDGRDPKSKGSLAVDRRVARAQRRRRDRYLRRKAALMKRMAEVGLMPSDPKQAKQLEALDPYELRARGLDETLELTELGRALFHLNQRRGFKSNRKTDAGDNESGKIIDATARLDWAMRDHRARTYGEFLHMRRQKADTPRTTPAVRTRLTIAARDGAEKEESGYDFYPDRQHLRDEFDALWEAQAEYHGVLTEDLRDEIGTIIFHQRPLKTPKVGKCLFTNEERVASAHPLNQRRILVETVNALRVAQLGEVARALTLEERDTILHALDNKAHTKSLSGMSIKLKALGKVIKLRSGQYFTLETANRDAIACDPVRASLSKPDRIGSYWSTLDHNAQWEVVNRIRAVQSDADHRELVAWLVSQH…
			CdiphtheriaCas9		MKYHVGIDVGTFSVGLAAIEVDDAGMPIKTLSLVSHIHDSGLDPDEIKSAVTRLASSGIARRTRRLYRRKRRRLQQLDKFIQRQGWPVIELEDYSDPLYPWKVRAELAASYIADEKERGEKLSVALRHIARHRGWRNPYAKVSSLYLPDGPSDAFKAIREEIKRASGQPVPETATVGQMVTLCELGTLKLRGEGGVLSARLQQSDYAREIQEICRMQEIGQELYRKIIDVVFAAESPKGSASSRVGKDPLQPGKNRALKASDAFQRYRIAALIGNLRVRVDGEKRILSVEEKNLVFDHLVNLTPKKEPEWVTIAEILGIDRGQLIGTATMTDDGERAGARPPTHDTNRSIVNSRIAPLVDWWKTASALEQHAMVKALSNAEVDDFDSPEGAKVQAFFAD…

## Sheet: Table S2
Gene	Name	Targets	PAM	Description
EMX1	E1	AATTACTGGAGAGGAAGCTG	ACAGA	Endogenous target site of human
EMX1	E2	AGAATAAGGACGTTTCCCTG	TTAGA	Endogenous target site of human
EMX1	E3	GGCAAGTGAGAGAATTGGAG	AGAGA	Endogenous target site of human
EMX1	E4	TGGGGCCAGAGCCAGAACAG	GTAGG	Endogenous target site of human
EMX1	E5	GGACCTCCAGGAAACTGGTG	GGAGG	Endogenous target site of human
EMX1	E6	GGTCGTAGCCAGTCCGAACC	CCGGA	Endogenous target site of human
EMX1	E7	GGCAGCGCCCCTGGGAAAGG	GCGGA	Endogenous target site of human
EMX1	E8	GTTATTCCCCGCGTTCCCCC	GCGGA	Endogenous target site of human
EMX1	E9	GAAGGAATGATGGAATCCGT	GGGGA	Endogenous target site of human
EMX1	E10	GGGGTCTGCGACAGAACGGG	TGGGA	Endogenous target site of human
EMX1	E11	GTTAGGCTGAGCTACACACC	GGGGA	Endogenous target site of human
EMX1	E12	GGCGGGTTGGAGGCTTGTGG	AGGGA	Endogenous target site of human
EMX1	E13	GGAGTCTCCAGTGTGTGTGT	TGGGA	Endogenous target site of human
EMX1	E14	GCTCCCAAAGCTCCTCACGG	GGGGA	Endogenous target site of human
HGH1	H1	CAAGGGCAGGAGCAAAAAGG	GGAGA	Endogenous target site of human
HEK2	H2	GACAGCTCCCTGACACTGGT	TTAGG	Endogenous target site of human
HEK3	H3	TGAGCACGTGATGGCAGAGG	AAAGG	Endogenous target site of human
HEK2	H4	GAATGCTGAGGGGAGCAGTG	GGGGA	Endogenous target site of human
GRIN2B	G1	AATTCAGTGAGGATGAAGGA	TGAGA	Endogenous target site of human
GRIN2B	G2	GAGGCGATGGGGAGAGCGAG	CGAGA	Endogenous target site of human
GRIN2B	G3	GTTAGCTCTGTCTGTACCTG	CCAGG	Endogenous target site of human
GRIN2B	G4	GTGTAATCAGAGTGAGAGGG	TGGGA	Endogenous target site of human
GRIN2B	G5	GAGGAACCAGGCGGGAGCAG	AGGGA	Endogenous target site of human
GRIN2B	G6	GATCCAAGGAAACCATGCGG	AGGGA	Endogenous target site of human
GRIN2B	G7	GTGAACGCCCAGAGACTGGG	AGGGA	Endogenous target site of human
GRIN2B	G8	GGAAGCAAATACAGTGTGTG	TGGGA	Endogenous target site of human
AAVS1	A1	GAGACAAAGTCCAGGACCGG	CTGGA	Endogenous target site of human
AAVS1	A2	GAGCCAGAGAGGATCCTGGG	AGGGA	Endogenous target site of human
AAVS1	A3	GGACTCAGGGGTGGAAGCCG	TGGGA	Endogenous target site of human
AAVS1	A4	GGGGTGAGGAGAAGGCTGGG	AGGGA	Endogenous target site of human
AAVS1	A5	GGAGGGTGTCAGCCACGGAA	TGGGA	Endogenous target site of human
AAVS1	A6	GGGAAGCAAGTTCTGTGGGA	GGGGA	Endogenous target site of human
AAVS1	A7	GGAGCCACGAAAACAGATCC	AGGGA	Endogenous target site of human
AAVS1	A8	GGAAGGAGGAGGCCTAAGGA	TGGGG	Endogenous target site of human
AAVS1	sg9	GAGGGAGGAGAGATGCCCGG	AGAGG	Endogenous target site of human
COMMD2	C1	GGGAGTGGAATGACAAGGAG	CAGGA	Endogenous target site of human
EMX1	mE1	TGCTGAGGCACTGGACTAGG	CTAGG	Endogenous target site of mouse
EMX1	mE2	GGATCAAGGCCACTTTCCAG	TTAGG	Endogenous target site of mouse
Myh6	mM1	AGTACCTCCGAAAGTCAGAG	AAGGA	Endogenous target site of mouse
Myh6	mM2	GGGTGGAAAGGAAGGACACG	CAAGA	Endogenous target site of mouse
Myh6	mM3	GGCTGGAAGCCTGACTTCCG	GGAGA	Endogenous target site of mouse
Myh6	mM4	GTGGTGGCCGCCTACCGGGG	CAAGA	Endogenous target site of mouse
Myh6	mM5	GCTCAGCTGAGGCATTGCAG	GGAGA	Endogenous target site of mouse
Apob	mA1	GGGAGACTGGAGGAAGACAT	GGGGA	Endogenous target site of mouse
RNF2	mR1	TAAGACTGTTAGGCAAAGGG	ACGGG	Endogenous target site of mouse
RNF2	mR2	TGACATGAGAATACAGACAC	AAGGG	Endogenous target site of mouse
Th	mT1	AGTAGGACTTAGGAAGCCAC	AGGGA	Endogenous target site of mouse
Th	mT2	GTACAGTGCTCTCTACCTGA	ATGGA	Endogenous target site of mouse
Th	mT3	ATCTTATGCATGCTACCCCG	GAAGG	Endogenous target site of mouse
PCSK9	sg1	TGCTCGCCCTCCCGTCCCAG	GAGGA	Endogenous target site of mouse
PCSK9	sg2	CGTCAAATGACGCTCAGAGT	GAGGA	Endogenous target site of mouse
PCSK9	sg3	GGATGCTCTGGGCGAAGACA	AAGGA	Endogenous target site of mouse
PCSK9	sg4	CACATGTGCGGCCTCATCAG	CCAGG	Endogenous target site of mouse
PCSK9	sg5	CGTGTGCTCAACTGTCAAGG	GAAGG	Endogenous target site of mouse
PCSK9	sg6	CTCTAGCCTCAGAAAGAGAG	AGAGA	Endogenous target site of mouse
PCSK9	sg7	AGGCGTCCAGTACCCACACC	CCAGA	Endogenous target site of mouse
PCSK9	sg8	TACATTGTGGTGCTGATGGA	GGAGA	Endogenous target site of mouse
PCSK9	sg9	CAGCATGGCACCAGACAGAG	GAAGA	Endogenous target site of mouse
PCSK9	sg10	ACCTTGATGACATAGCCCCG	GCGGG	Endogenous target site of mouse
AAVS1	A1-A6	GAGACAAAGTCCAGGACCGG	CTGGA	Endogenous target site of human
AAVS1	A1-A8	GAGACAAAGTCCAGGACCGG	CTGGA	Endogenous target site of human
EMX1	E1-A5	AATTACTGGAGAGGAAGCTG	ACAGA	Endogenous target site of human
EMX1	E1-A10	AATTACTGGAGAGGAAGCTG	ACAGA	Endogenous target site of human
EMX1	E1-A12	AATTACTGGAGAGGAAGCTG	ACAGA	Endogenous target site of human
EMX1	E1-A15	AATTACTGGAGAGGAAGCTG	ACAGA	Endogenous target site of human
EMX1	E2-A3	AGAATAAGGACGTTTCCCTG	TTAGA	Endogenous target site of human
EMX1	E2-A4	AGAATAAGGACGTTTCCCTG	TTAGA	Endogenous target site of human
EMX1	E2-A6	AGAATAAGGACGTTTCCCTG	TTAGA	Endogenous target site of human
EMX1	E2-A7	AGAATAAGGACGTTTCCCTG	TTAGA	Endogenous target site of human
EMX1	E2-A10	AGAATAAGGACGTTTCCCTG	TTAGA	Endogenous target site of human
EMX1	E3-A4	GGCAAGTGAGAGAATTGGAG	AGAGA	Endogenous target site of human
EMX1	E3-A5	GGCAAGTGAGAGAATTGGAG	AGAGA	Endogenous target site of human
EMX1	E3-A9	GGCAAGTGAGAGAATTGGAG	AGAGA	Endogenous target site of human
EMX1	E3-A11	GGCAAGTGAGAGAATTGGAG	AGAGA	Endogenous target site of human
EMX1	E3-A13	GGCAAGTGAGAGAATTGGAG	AGAGA	Endogenous target site of human
EMX1	E3-A14	GGCAAGTGAGAGAATTGGAG	AGAGA	Endogenous target site of human
RUNX1	RU1-A5	GCAGAAATGTCCAGGCCCCT	GGAGA	Endogenous target site of human
RUNX1	RU1-A6	GCAGAAATGTCCAGGCCCCT	GGAGA	Endogenous target site of human
RUNX1	RU1-A7	GCAGAAATGTCCAGGCCCCT	GGAGA	Endogenous target site of human
EMX1	E5-A3	GGACCTCCAGGAAACTGGTG	GGAGG	Endogenous target site of human
EMX1	E5-A9	GGACCTCCAGGAAACTGGTG	GGAGG	Endogenous target site of human
EMX1	E5-A14	GGACCTCCAGGAAACTGGTG	GGAGG	Endogenous target site of human
pegRNA	spacer sequence	PAM	3' extension	PBS length (nt)	RT template length (nt)
pegRNA-EMX1 +1 G to T	GGCAAGTGAGAGAATTGGAG	AGAGA	TTTTAGTCTCTCTACAATTCTCTCACTTG	CAATTCTCTCACTTG(15nt)	TTTTAGTCTCTCTA(14nt)
pegRNA-GRIN2B-1 +1 G to T	AATTCAGTGAGGATGAAGGA	TGAGA	TGAGTTTCTCATCATTCATCCTCACTGAA	TTCATCCTCACTGAA(15nt)	TGAGTTTCTCATCA(14nt)
pegRNA-GRIN2B-2 +1 G to T	GAGGCGATGGGGAGAGCGAG	CGAGA	GACTTGTCTCGCTAGCTCTCCCCATCGCC	GCTCTCCCCATCGCC(15nt)	GACTTGTCTCGCTA(14nt)
pegRNA-GRIN2B-2 +1 CTT ins	GAGGCGATGGGGAGAGCGAG	CGAGA	TGTCTCGCTCAAGGCTCTCCCCATCG	GCTCTCCCCATCG(13nt)	TGTCTCGCTCAAG(13nt)
pegRNA	SPACER SEQUENCE	PAM	3' extension sequence(5'-3')	PBS length (nt)	RT template length (nt)
pegRNA-EMX1-1 +3 C ins	GGCAAGTGAGAGAATTGGAG	AGAGA	GATTTTTAGTCTCTCCTCCAATTCTCTCACTT	CAATTCTCTCACTT(14nt)	GATTTTTAGTCTCTCCTC(18nt)
pegRNA-EMX1-1 +4 GAT ins	GGCAAGTGAGAGAATTGGAG	AGAGA	GATTTTTAGTCTCTATCCTCCAATTCTCTCACTT	CAATTCTCTCACTT(14nt)	GATTTTTAGTCTCTATCCTC(20nt)
pegRNA-EMX1-1 +1 CACCAT ins	GGCAAGTGAGAGAATTGGAG	AGAGA	ATTTCTTGAATGATTTTTAGTCTCTCTCATGGTGCAATTCTCTCACTT	CAATTCTCTCACTT(14nt)	ATTTCTTGAATGATTTTTAGTCTCTCTCATGGTG(34nt)
pegRNA-EMX1-1 +1 CACCATCATC ins	GGCAAGTGAGAGAATTGGAG	AGAGA	ATTTCTTGAATGATTTTTAGTCTCTCTCGATGATGGTGCAATTCTCTCACTT	CAATTCTCTCACTT(14nt)	ATTTCTTGAATGATTTTTAGTCTCTCTCGATGATGGTG(38nt)
pegRNA-EMX1-1 +1 del	GGCAAGTGAGAGAATTGGAG	AGAGA	ATTTCTTGAATGATTTTTAGTCTCTCTCAATTCTCTCACTT	CAATTCTCTCACTT(14nt)	ATTTCTTGAATGATTTTTAGTCTCTCT(27nt)
pegRNA-EMX1-1 +1–3 del	GGCAAGTGAGAGAATTGGAG	AGAGA	ATTTCTTGAATGATTTTTAGTCTCTCAATTCTCTCACTT	CAATTCTCTCACTT(14nt)	ATTTCTTGAATGATTTTTAGTCTCT(25nt)
pegRNA-EMX1-1 +1–6 del	GGCAAGTGAGAGAATTGGAG	AGAGA	ACAAAATTTCTTGAATGATTTTTAGTCCAATTCTCTCACTT	CAATTCTCTCACTT(14nt)	ACAAAATTTCTTGAATGATTTTTAGTC(27nt)
pegRNA-EMX1-1 +1–10 del	GGCAAGTGAGAGAATTGGAG	AGAGA	ACCACAAAATTTCTTGAATGATTTTTCAATTCTCTCACTT	CAATTCTCTCACTT(14nt)	ACCACAAAATTTCTTGAATGATTTTT(26nt)
pegRNA-EMX1-1 +1 G to A	GGCAAGTGAGAGAATTGGAG	AGAGA	GATTTTTAGTCTCTCTTCAATTCTCTCACTT	CAATTCTCTCACTT(14nt)	GATTTTTAGTCTCTCTT(17nt)
pegRNA-EMX1-1 +3 G to C	GGCAAGTGAGAGAATTGGAG	AGAGA	GATTTTTAGTCTCTGTCCAATTCTCTCACTT	CAATTCTCTCACTT(14nt)	GATTTTTAGTCTCTGTC(17nt)
pegRNA-GRIN2B-1 +3 C ins	AATTCAGTGAGGATGAAGGA	TGAGA	CCATGAGTTTCTCATGCCTTCATCCTCACTGA	TTCATCCTCACTGA(14nt)	CCATGAGTTTCTCATGCC(18nt)
pegRNA-GRIN2B-1 +4 GAT ins	AATTCAGTGAGGATGAAGGA	TGAGA	CCATGAGTTTCTCAATCTCCTTCATCCTCACTGA	TTCATCCTCACTGA(14nt)	CCATGAGTTTCTCAATCTCC(20nt)
pegRNA-GRIN2B-1 +1 CACCAT ins	AATTCAGTGAGGATGAAGGA	TGAGA	TATGGCCAGTACCATGAGTTTCTCATCCATGGTGTTCATCCTCACTGA	TTCATCCTCACTGA(14nt)	TATGGCCAGTACCATGAGTTTCTCATCCATGGTG(34nt)
pegRNA-GRIN2B-1 +1 CACCATCATC ins	AATTCAGTGAGGATGAAGGA	TGAGA	TATGGCCAGTACCATGAGTTTCTCATCCGATGATGGTGTTCATCCTCACTGA	TTCATCCTCACTGA(14nt)	TATGGCCAGTACCATGAGTTTCTCATCCGATGATGGTG(38nt)
pegRNA-GRIN2B-1 +1 del	AATTCAGTGAGGATGAAGGA	TGAGA	TATGGCCAGTACCATGAGTTTCTCATCTTCATCCTCACTGA	TTCATCCTCACTGA(14nt)	TATGGCCAGTACCATGAGTTTCTCATC(27nt)
pegRNA-GRIN2B-1 +1–3 del	AATTCAGTGAGGATGAAGGA	TGAGA	TATGGCCAGTACCATGAGTTTCTCATTCATCCTCACTGA	TTCATCCTCACTGA(14nt)	TATGGCCAGTACCATGAGTTTCTCA(25nt)
pegRNA-GRIN2B-1 +1–6 del	AATTCAGTGAGGATGAAGGA	TGAGA	ATGCTTATGGCCAGTACCATGAGTTTCTTCATCCTCACTGA	TTCATCCTCACTGA(14nt)	ATGCTTATGGCCAGTACCATGAGTTTC(27nt)
pegRNA-GRIN2B-1 +1–10 del	AATTCAGTGAGGATGAAGGA	TGAGA	GAGATGCTTATGGCCAGTACCATGAGTTCATCCTCACTGA	TTCATCCTCACTGA(14nt)	GAGATGCTTATGGCCAGTACCATGAG(26nt)
pegRNA-GRIN2B-1 +1 G to A	AATTCAGTGAGGATGAAGGA	TGAGA	CCATGAGTTTCTCATCTTTCATCCTCACTGA	TTCATCCTCACTGA(14nt)	CCATGAGTTTCTCATCT(17nt)
pegRNA-GRIN2B-1 +3 A to T	AATTCAGTGAGGATGAAGGA	TGAGA	CCATGAGTTTCTCAACCTTCATCCTCACTGA	TTCATCCTCACTGA(14nt)	CCATGAGTTTCTCAACC(17nt)

## Sheet: Table S3
Name	Sequence	Description
Tba-ITIH5-F1	TTTGGCTCGGAGATCATCATTGCG	Oligonucleotide pairs for construction of gRNA expression plasmid on pSK-mU6-Tsp-tracr-gRNA vector for detection of PAM
Tba-ITIH5-R1	AAACCGCAATGATGATCTCCGAGC	Oligonucleotide pairs for construction of gRNA expression plasmid on pSK-mU6-Tsp-tracr-gRNA vector for detection of PAM
Tsp-ITIH5-F1	TTTGGCTCGGAGATCATCATTGCG	Oligonucleotide pairs for construction of gRNA expression plasmid on pSK-mU6-Tsp-tracr-gRNA vector for detection of PAM
Tsp-ITIH5-R1	AAACCGCAATGATGATCTCCGAGC	Oligonucleotide pairs for construction of gRNA expression plasmid on pSK-mU6-Tsp-tracr-gRNA vector for detection of PAM
Rsp-ITIH5-F1	TTTGGCTCGGAGATCATCATTGCG	Oligonucleotide pairs for construction of gRNA expression plasmid on pSK-mU6-Tsp-tracr-gRNA vector for detection of PAM
Rsp-ITIH5-R1	CAACCGCAATGATGATCTCCGAGC	Oligonucleotide pairs for construction of gRNA expression plasmid on pSK-mU6-Tsp-tracr-gRNA vector for detection of PAM
Cme2-ITIH5-F1	TTTGGCTCGGAGATCATCATTGCG	Oligonucleotide pairs for construction of gRNA expression plasmid on pSK-mU6-Tsp-tracr-gRNA vector for detection of PAM
Cme2-ITIH5-R1	CAACCGCAATGATGATCTCCGAGC	Oligonucleotide pairs for construction of gRNA expression plasmid on pSK-mU6-Tsp-tracr-gRNA vector for detection of PAM
Cme3-ITIH5-F1	TTTGGCTCGGAGATCATCATTGCG	Oligonucleotide pairs for construction of gRNA expression plasmid on pSK-mU6-Tsp-tracr-gRNA vector for detection of PAM
Cme3-ITIH5-R1	CAACCGCAATGATGATCTCCGAGC	Oligonucleotide pairs for construction of gRNA expression plasmid on pSK-mU6-Tsp-tracr-gRNA vector for detection of PAM
Cme4-ITIH5-F1	TTTGGCTCGGAGATCATCATTGCG	Oligonucleotide pairs for construction of gRNA expression plasmid on pSK-mU6-Tsp-tracr-gRNA vector for detection of PAM
Cme4-ITIH5-R1	CAGCCGCAATGATGATCTCCGAGC	Oligonucleotide pairs for construction of gRNA expression plasmid on pSK-mU6-Tsp-tracr-gRNA vector for detection of PAM
Ghc1-ITIH5-F1	TTTGGCTCGGAGATCATCATTGCG	Oligonucleotide pairs for construction of gRNA expression plasmid on pSK-mU6-Tsp-tracr-gRNA vector for detection of PAM
Ghc1-ITIH5-R1	GAACCGCAATGATGATCTCCGAGC	Oligonucleotide pairs for construction of gRNA expression plasmid on pSK-mU6-Tsp-tracr-gRNA vector for detection of PAM
Ghh1-ITIH5-F1	TTTGGCTCGGAGATCATCATTGCG	Oligonucleotide pairs for construction of gRNA expression plasmid on pSK-mU6-Tsp-tracr-gRNA vector for detection of PAM
Ghh1-ITIH5-R1	CAACCGCAATGATGATCTCCGAGC	Oligonucleotide pairs for construction of gRNA expression plasmid on pSK-mU6-Tsp-tracr-gRNA vector for detection of PAM
Ghh2-ITIH5-F1	TTTGGCTCGGAGATCATCATTGCG	Oligonucleotide pairs for construction of gRNA expression plasmid on pSK-mU6-Tsp-tracr-gRNA vector for detection of PAM
Ghh2-ITIH5-R1	CAGCCGCAATGATGATCTCCGAGC	Oligonucleotide pairs for construction of gRNA expression plasmid on pSK-mU6-Tsp-tracr-gRNA vector for detection of PAM
Ghy1-ITIH5-F1	TTTGGCTCGGAGATCATCATTGCG	Oligonucleotide pairs for construction of gRNA expression plasmid on pSK-mU6-Tsp-tracr-gRNA vector for detection of PAM
Ghy1-ITIH5-R1	GAGCCGCAATGATGATCTCCGAGC	Oligonucleotide pairs for construction of gRNA expression plasmid on pSK-mU6-Tsp-tracr-gRNA vector for detection of PAM
Msc-ITIH5-F1	TTTGGCTCGGAGATCATCATTGCG	Oligonucleotide pairs for construction of gRNA expression plasmid on pSK-mU6-Tsp-tracr-gRNA vector for detection of PAM
Msc-ITIH5-R1	GAACCGCAATGATGATCTCCGAGC	Oligonucleotide pairs for construction of gRNA expression plasmid on pSK-mU6-Tsp-tracr-gRNA vector for detection of PAM
Cga-ITIH5-F1	TTTGGCTCGGAGATCATCATTGCG	Oligonucleotide pairs for construction of gRNA expression plasmid on pSK-mU6-Tsp-tracr-gRNA vector for detection of PAM
Cga-ITIH5-R1	CAACCGCAATGATGATCTCCGAGC	Oligonucleotide pairs for construction of gRNA expression plasmid on pSK-mU6-Tsp-tracr-gRNA vector for detection of PAM
Cca1-ITIH5-F1	TTTGGCTCGGAGATCATCATTGCG	Oligonucleotide pairs for construction of gRNA expression plasmid on pSK-mU6-Tsp-tracr-gRNA vector for detection of PAM
Cca1-ITIH5-R1	CAACCGCAATGATGATCTCCGAGC	Oligonucleotide pairs for construction of gRNA expression plasmid on pSK-mU6-Tsp-tracr-gRNA vector for detection of PAM
Sdo-ITIH5-F1	TTTGGCTCGGAGATCATCATTGCG	Oligonucleotide pairs for construction of gRNA expression plasmid on pSK-mU6-Tsp-tracr-gRNA vector for detection of PAM
Sdo-ITIH5-R1	CAACCGCAATGATGATCTCCGAGC	Oligonucleotide pairs for construction of gRNA expression plasmid on pSK-mU6-Tsp-tracr-gRNA vector for detection of PAM
Cci-ITIH5-F1	TTTGGCTCGGAGATCATCATTGCG	Oligonucleotide pairs for construction of gRNA expression plasmid on pSK-mU6-Tsp-tracr-gRNA vector for detection of PAM
Cci-ITIH5-R1	CAACCGCAATGATGATCTCCGAGC	Oligonucleotide pairs for construction of gRNA expression plasmid on pSK-mU6-Tsp-tracr-gRNA vector for detection of PAM
Tba-AAVS1-F1	TTTGGTAGAGGCGGCCACGACCTG	Oligonucleotide pairs for construction of gRNA expression plasmid on pSK-mU6-Tsp-tracr-gRNA vector for detection of PAM
Tba-AAVS1-R1	AAACCAGGTCGTGGCCGCCTCTAC	Oligonucleotide pairs for construction of gRNA expression plasmid on pSK-mU6-Tsp-tracr-gRNA vector for detection of PAM
Tsp-AAVS1-F1	TTTGGTAGAGGCGGCCACGACCTG	Oligonucleotide pairs for construction of gRNA expression plasmid on pSK-mU6-Tsp-tracr-gRNA vector for detection of PAM
Tsp-AAVS1-R1	AAACCAGGTCGTGGCCGCCTCTAC	Oligonucleotide pairs for construction of gRNA expression plasmid on pSK-mU6-Tsp-tracr-gRNA vector for detection of PAM
Rsp-AAVS1-F1	TTTGGTAGAGGCGGCCACGACCTG	Oligonucleotide pairs for construction of gRNA expression plasmid on pSK-mU6-Tsp-tracr-gRNA vector for detection of PAM
Rsp-AAVS1-R1	CAACCAGGTCGTGGCCGCCTCTAC	Oligonucleotide pairs for construction of gRNA expression plasmid on pSK-mU6-Tsp-tracr-gRNA vector for detection of PAM
Cme2-AAVS1-F1	TTTGGTAGAGGCGGCCACGACCTG	Oligonucleotide pairs for construction of gRNA expression plasmid on pSK-mU6-Tsp-tracr-gRNA vector for detection of PAM
Cme2-AAVS1-R1	CAACCAGGTCGTGGCCGCCTCTAC	Oligonucleotide pairs for construction of gRNA expression plasmid on pSK-mU6-Tsp-tracr-gRNA vector for detection of PAM
Cme3-AAVS1-F1	TTTGGTAGAGGCGGCCACGACCTG	Oligonucleotide pairs for construction of gRNA expression plasmid on pSK-mU6-Tsp-tracr-gRNA vector for detection of PAM
Cme3-AAVS1-R1	CAACCAGGTCGTGGCCGCCTCTAC	Oligonucleotide pairs for construction of gRNA expression plasmid on pSK-mU6-Tsp-tracr-gRNA vector for detection of PAM
Cme4-AAVS1-F1	TTTGGTAGAGGCGGCCACGACCTG	Oligonucleotide pairs for construction of gRNA expression plasmid on pSK-mU6-Tsp-tracr-gRNA vector for detection of PAM
Cme4-AAVS1-R1	CAGCCAGGTCGTGGCCGCCTCTAC	Oligonucleotide pairs for construction of gRNA expression plasmid on pSK-mU6-Tsp-tracr-gRNA vector for detection of PAM
Ghc1-AAVS1-F1	TTTGGTAGAGGCGGCCACGACCTG	Oligonucleotide pairs for construction of gRNA expression plasmid on pSK-mU6-Tsp-tracr-gRNA vector for detection of PAM
Ghc1-AAVS1-R1	GAACCAGGTCGTGGCCGCCTCTAC	Oligonucleotide pairs for construction of gRNA expression plasmid on pSK-mU6-Tsp-tracr-gRNA vector for detection of PAM
Ghh1-AAVS1-F1	TTTGGTAGAGGCGGCCACGACCTG	Oligonucleotide pairs for construction of gRNA expression plasmid on pSK-mU6-Tsp-tracr-gRNA vector for detection of PAM
Ghh1-AAVS1-R1	CAACCAGGTCGTGGCCGCCTCTAC	Oligonucleotide pairs for construction of gRNA expression plasmid on pSK-mU6-Tsp-tracr-gRNA vector for detection of PAM
Ghh2-AAVS1-F1	TTTGGTAGAGGCGGCCACGACCTG	Oligonucleotide pairs for construction of gRNA expression plasmid on pSK-mU6-Tsp-tracr-gRNA vector for detection of PAM
Ghh2-AAVS1-R1	CAGCCAGGTCGTGGCCGCCTCTAC	Oligonucleotide pairs for construction of gRNA expression plasmid on pSK-mU6-Tsp-tracr-gRNA vector for detection of PAM
Ghy1-AAVS1-F1	TTTGGTAGAGGCGGCCACGACCTG	Oligonucleotide pairs for construction of gRNA expression plasmid on pSK-mU6-Tsp-tracr-gRNA vector for detection of PAM
Ghy1-AAVS1-R1	GAGCCAGGTCGTGGCCGCCTCTAC	Oligonucleotide pairs for construction of gRNA expression plasmid on pSK-mU6-Tsp-tracr-gRNA vector for detection of PAM
Msc-AAVS1-F1	TTTGGTAGAGGCGGCCACGACCTG	Oligonucleotide pairs for construction of gRNA expression plasmid on pSK-mU6-Tsp-tracr-gRNA vector for detection of PAM
Msc-AAVS1-R1	GAACCAGGTCGTGGCCGCCTCTAC	Oligonucleotide pairs for construction of gRNA expression plasmid on pSK-mU6-Tsp-tracr-gRNA vector for detection of PAM
Cga-AAVS1-F1	TTTGGTAGAGGCGGCCACGACCTG	Oligonucleotide pairs for construction of gRNA expression plasmid on pSK-mU6-Tsp-tracr-gRNA vector for detection of PAM
Cga-AAVS1-R1	CAACCAGGTCGTGGCCGCCTCTAC	Oligonucleotide pairs for construction of gRNA expression plasmid on pSK-mU6-Tsp-tracr-gRNA vector for detection of PAM
Cca1-AAVS1-F1	TTTGGTAGAGGCGGCCACGACCTG	Oligonucleotide pairs for construction of gRNA expression plasmid on pSK-mU6-Tsp-tracr-gRNA vector for detection of PAM
Cca1-AAVS1-R1	CAACCAGGTCGTGGCCGCCTCTAC	Oligonucleotide pairs for construction of gRNA expression plasmid on pSK-mU6-Tsp-tracr-gRNA vector for detection of PAM
Sdo-AAVS1-F1	TTTGGTAGAGGCGGCCACGACCTG	Oligonucleotide pairs for construction of gRNA expression plasmid on pSK-mU6-Tsp-tracr-gRNA vector for detection of PAM
Sdo-AAVS1-R1	CAACCAGGTCGTGGCCGCCTCTAC	Oligonucleotide pairs for construction of gRNA expression plasmid on pSK-mU6-Tsp-tracr-gRNA vector for detection of PAM
Cci-AAVS1-F1	TTTGGTAGAGGCGGCCACGACCTG	Oligonucleotide pairs for construction of gRNA expression plasmid on pSK-mU6-Tsp-tracr-gRNA vector for detection of PAM
Cci-AAVS1-R1	CAACCAGGTCGTGGCCGCCTCTAC	Oligonucleotide pairs for construction of gRNA expression plasmid on pSK-mU6-Tsp-tracr-gRNA vector for detection of PAM
Tba-ITIH5-F2	TTTGAACGGCTCGGAGATCATCATTGCG	Oligonucleotide pairs for construction of gRNA expression plasmid on pSK-mU6-Tsp-tracr-gRNA vector for detection of PAM
Tba-ITIH5-R2	AAACCGCAATGATGATCTCCGAGCCGTT	Oligonucleotide pairs for construction of gRNA expression plasmid on pSK-mU6-Tsp-tracr-gRNA vector for detection of PAM
Tsp-ITIH5-F2	TTTGAACGGCTCGGAGATCATCATTGCG	Oligonucleotide pairs for construction of gRNA expression plasmid on pSK-mU6-Tsp-tracr-gRNA vector for detection of PAM
Tsp-ITIH5-R2	AAACCGCAATGATGATCTCCGAGCCGTT	Oligonucleotide pairs for construction of gRNA expression plasmid on pSK-mU6-Tsp-tracr-gRNA vector for detection of PAM
Rsp-ITIH5-F2	TTTGAACGGCTCGGAGATCATCATTGCG	Oligonucleotide pairs for construction of gRNA expression plasmid on pSK-mU6-Tsp-tracr-gRNA vector for detection of PAM
Rsp-ITIH5-R2	CAACCGCAATGATGATCTCCGAGCCGTT	Oligonucleotide pairs for construction of gRNA expression plasmid on pSK-mU6-Tsp-tracr-gRNA vector for detection of PAM
Cme2-ITIH5-F2	TTTGAACGGCTCGGAGATCATCATTGCG	Oligonucleotide pairs for construction of gRNA expression plasmid on pSK-mU6-Tsp-tracr-gRNA vector for detection of PAM
Cme2-ITIH5-R2	CAACCGCAATGATGATCTCCGAGCCGTT	Oligonucleotide pairs for construction of gRNA expression plasmid on pSK-mU6-Tsp-tracr-gRNA vector for detection of PAM
Cme3-ITIH5-F2	TTTGAACGGCTCGGAGATCATCATTGCG	Oligonucleotide pairs for construction of gRNA expression plasmid on pSK-mU6-Tsp-tracr-gRNA vector for detection of PAM
Cme3-ITIH5-R2	CAACCGCAATGATGATCTCCGAGCCGTT	Oligonucleotide pairs for construction of gRNA expression plasmid on pSK-mU6-Tsp-tracr-gRNA vector for detection of PAM
Cme4-ITIH5-F2	TTTGAACGGCTCGGAGATCATCATTGCG	Oligonucleotide pairs for construction of gRNA expression plasmid on pSK-mU6-Tsp-tracr-gRNA vector for detection of PAM
Cme4-ITIH5-R2	CAGCCGCAATGATGATCTCCGAGCCGTT	Oligonucleotide pairs for construction of gRNA expression plasmid on pSK-mU6-Tsp-tracr-gRNA vector for detection of PAM
Ghc1-ITIH5-F2	TTTGAACGGCTCGGAGATCATCATTGCG	Oligonucleotide pairs for construction of gRNA expression plasmid on pSK-mU6-Tsp-tracr-gRNA vector for detection of PAM
Ghc1-ITIH5-R2	GAACCGCAATGATGATCTCCGAGCCGTT	Oligonucleotide pairs for construction of gRNA expression plasmid on pSK-mU6-Tsp-tracr-gRNA vector for detection of PAM
Ghh1-ITIH5-F2	TTTGAACGGCTCGGAGATCATCATTGCG	Oligonucleotide pairs for construction of gRNA expression plasmid on pSK-mU6-Tsp-tracr-gRNA vector for detection of PAM
Ghh1-ITIH5-R2	CAACCGCAATGATGATCTCCGAGCCGTT	Oligonucleotide pairs for construction of gRNA expression plasmid on pSK-mU6-Tsp-tracr-gRNA vector for detection of PAM
Ghh2-ITIH5-F2	TTTGAACGGCTCGGAGATCATCATTGCG	Oligonucleotide pairs for construction of gRNA expression plasmid on pSK-mU6-Tsp-tracr-gRNA vector for detection of PAM
Ghh2-ITIH5-R2	CAGCCGCAATGATGATCTCCGAGCCGTT	Oligonucleotide pairs for construction of gRNA expression plasmid on pSK-mU6-Tsp-tracr-gRNA vector for detection of PAM
Ghy1-ITIH5-F2	TTTGAACGGCTCGGAGATCATCATTGCG	Oligonucleotide pairs for construction of gRNA expression plasmid on pSK-mU6-Tsp-tracr-gRNA vector for detection of PAM
Ghy1-ITIH5-R2	GAGCCGCAATGATGATCTCCGAGCCGTT	Oligonucleotide pairs for construction of gRNA expression plasmid on pSK-mU6-Tsp-tracr-gRNA vector for detection of PAM
Msc-ITIH5-F2	TTTGAACGGCTCGGAGATCATCATTGCG	Oligonucleotide pairs for construction of gRNA expression plasmid on pSK-mU6-Tsp-tracr-gRNA vector for detection of PAM
Msc-ITIH5-R2	GAACCGCAATGATGATCTCCGAGCCGTT	Oligonucleotide pairs for construction of gRNA expression plasmid on pSK-mU6-Tsp-tracr-gRNA vector for detection of PAM
Cga-ITIH5-F2	TTTGAACGGCTCGGAGATCATCATTGCG	Oligonucleotide pairs for construction of gRNA expression plasmid on pSK-mU6-Tsp-tracr-gRNA vector for detection of PAM
Cga-ITIH5-R2	CAACCGCAATGATGATCTCCGAGCCGTT	Oligonucleotide pairs for construction of gRNA expression plasmid on pSK-mU6-Tsp-tracr-gRNA vector for detection of PAM
Cca1-ITIH5-F2	TTTGAACGGCTCGGAGATCATCATTGCG	Oligonucleotide pairs for construction of gRNA expression plasmid on pSK-mU6-Tsp-tracr-gRNA vector for detection of PAM
Cca1-ITIH5-R2	CAACCGCAATGATGATCTCCGAGCCGTT	Oligonucleotide pairs for construction of gRNA expression plasmid on pSK-mU6-Tsp-tracr-gRNA vector for detection of PAM
Sdo-ITIH5-F2	TTTGAACGGCTCGGAGATCATCATTGCG	Oligonucleotide pairs for construction of gRNA expression plasmid on pSK-mU6-Tsp-tracr-gRNA vector for detection of PAM
Sdo-ITIH5-R2	CAACCGCAATGATGATCTCCGAGCCGTT	Oligonucleotide pairs for construction of gRNA expression plasmid on pSK-mU6-Tsp-tracr-gRNA vector for detection of PAM
Cci-ITIH5-F2	TTTGAACGGCTCGGAGATCATCATTGCG	Oligonucleotide pairs for construction of gRNA expression plasmid on pSK-mU6-Tsp-tracr-gRNA vector for detection of PAM
Cci-ITIH5-R2	CAACCGCAATGATGATCTCCGAGCCGTT	Oligonucleotide pairs for construction of gRNA expression plasmid on pSK-mU6-Tsp-tracr-gRNA vector for detection of PAM
Tba-AAVS1-F2	TTTGGAGAGTAGAGGCGGCCACGACCTG	Oligonucleotide pairs for construction of gRNA expression plasmid on pSK-mU6-Tsp-tracr-gRNA vector for detection of PAM
Tba-AAVS1-R2	AAACCAGGTCGTGGCCGCCTCTACTCTC	Oligonucleotide pairs for construction of gRNA expression plasmid on pSK-mU6-Tsp-tracr-gRNA vector for detection of PAM
Tsp-AAVS1-F2	TTTGGAGAGTAGAGGCGGCCACGACCTG	Oligonucleotide pairs for construction of gRNA expression plasmid on pSK-mU6-Tsp-tracr-gRNA vector for detection of PAM
Tsp-AAVS1-R2	AAACCAGGTCGTGGCCGCCTCTACTCTC	Oligonucleotide pairs for construction of gRNA expression plasmid on pSK-mU6-Tsp-tracr-gRNA vector for detection of PAM
Rsp-AAVS1-F2	TTTGGAGAGTAGAGGCGGCCACGACCTG	Oligonucleotide pairs for construction of gRNA expression plasmid on pSK-mU6-Tsp-tracr-gRNA vector for detection of PAM
Rsp-AAVS1-R2	CAACCAGGTCGTGGCCGCCTCTACTCTC	Oligonucleotide pairs for construction of gRNA expression plasmid on pSK-mU6-Tsp-tracr-gRNA vector for detection of PAM
Cme2-AAVS1-F2	TTTGGAGAGTAGAGGCGGCCACGACCTG	Oligonucleotide pairs for construction of gRNA expression plasmid on pSK-mU6-Tsp-tracr-gRNA vector for detection of PAM
Cme2-AAVS1-R2	CAACCAGGTCGTGGCCGCCTCTACTCTC	Oligonucleotide pairs for construction of gRNA expression plasmid on pSK-mU6-Tsp-tracr-gRNA vector for detection of PAM
Cme3-AAVS1-F2	TTTGGAGAGTAGAGGCGGCCACGACCTG	Oligonucleotide pairs for construction of gRNA expression plasmid on pSK-mU6-Tsp-tracr-gRNA vector for detection of PAM
Cme3-AAVS1-R2	CAACCAGGTCGTGGCCGCCTCTACTCTC	Oligonucleotide pairs for construction of gRNA expression plasmid on pSK-mU6-Tsp-tracr-gRNA vector for detection of PAM
Cme4-AAVS1-F2	TTTGGAGAGTAGAGGCGGCCACGACCTG	Oligonucleotide pairs for construction of gRNA expression plasmid on pSK-mU6-Tsp-tracr-gRNA vector for detection of PAM
Cme4-AAVS1-R2	CAGCCAGGTCGTGGCCGCCTCTACTCTC	Oligonucleotide pairs for construction of gRNA expression plasmid on pSK-mU6-Tsp-tracr-gRNA vector for detection of PAM
Ghc1-AAVS1-F2	TTTGGAGAGTAGAGGCGGCCACGACCTG	Oligonucleotide pairs for construction of gRNA expression plasmid on pSK-mU6-Tsp-tracr-gRNA vector for detection of PAM
Ghc1-AAVS1-R2	GAACCAGGTCGTGGCCGCCTCTACTCTC	Oligonucleotide pairs for construction of gRNA expression plasmid on pSK-mU6-Tsp-tracr-gRNA vector for detection of PAM
Ghh1-AAVS1-F2	TTTGGAGAGTAGAGGCGGCCACGACCTG	Oligonucleotide pairs for construction of gRNA expression plasmid on pSK-mU6-Tsp-tracr-gRNA vector for detection of PAM
Ghh1-AAVS1-R2	CAACCAGGTCGTGGCCGCCTCTACTCTC	Oligonucleotide pairs for construction of gRNA expression plasmid on pSK-mU6-Tsp-tracr-gRNA vector for detection of PAM
Ghh2-AAVS1-F2	TTTGGAGAGTAGAGGCGGCCACGACCTG	Oligonucleotide pairs for construction of gRNA expression plasmid on pSK-mU6-Tsp-tracr-gRNA vector for detection of PAM
Ghh2-AAVS1-R2	CAGCCAGGTCGTGGCCGCCTCTACTCTC	Oligonucleotide pairs for construction of gRNA expression plasmid on pSK-mU6-Tsp-tracr-gRNA vector for detection of PAM
Ghy1-AAVS1-F2	TTTGGAGAGTAGAGGCGGCCACGACCTG	Oligonucleotide pairs for construction of gRNA expression plasmid on pSK-mU6-Tsp-tracr-gRNA vector for detection of PAM
Ghy1-AAVS1-R2	GAGCCAGGTCGTGGCCGCCTCTACTCTC	Oligonucleotide pairs for construction of gRNA expression plasmid on pSK-mU6-Tsp-tracr-gRNA vector for detection of PAM
Msc-AAVS1-F2	TTTGGAGAGTAGAGGCGGCCACGACCTG	Oligonucleotide pairs for construction of gRNA expression plasmid on pSK-mU6-Tsp-tracr-gRNA vector for detection of PAM
Msc-AAVS1-R2	GAACCAGGTCGTGGCCGCCTCTACTCTC	Oligonucleotide pairs for construction of gRNA expression plasmid on pSK-mU6-Tsp-tracr-gRNA vector for detection of PAM
Cga-AAVS1-F2	TTTGGAGAGTAGAGGCGGCCACGACCTG	Oligonucleotide pairs for construction of gRNA expression plasmid on pSK-mU6-Tsp-tracr-gRNA vector for detection of PAM
Cga-AAVS1-R2	CAACCAGGTCGTGGCCGCCTCTACTCTC	Oligonucleotide pairs for construction of gRNA expression plasmid on pSK-mU6-Tsp-tracr-gRNA vector for detection of PAM
Cca1-AAVS1-F2	TTTGGAGAGTAGAGGCGGCCACGACCTG	Oligonucleotide pairs for construction of gRNA expression plasmid on pSK-mU6-Tsp-tracr-gRNA vector for detection of PAM
Cca1-AAVS1-R2	CAACCAGGTCGTGGCCGCCTCTACTCTC	Oligonucleotide pairs for construction of gRNA expression plasmid on pSK-mU6-Tsp-tracr-gRNA vector for detection of PAM
Sdo-AAVS1-F2	TTTGGAGAGTAGAGGCGGCCACGACCTG	Oligonucleotide pairs for construction of gRNA expression plasmid on pSK-mU6-Tsp-tracr-gRNA vector for detection of PAM
Sdo-AAVS1-R2	CAACCAGGTCGTGGCCGCCTCTACTCTC	Oligonucleotide pairs for construction of gRNA expression plasmid on pSK-mU6-Tsp-tracr-gRNA vector for detection of PAM
Cci-AAVS1-F2	TTTGGAGAGTAGAGGCGGCCACGACCTG	Oligonucleotide pairs for construction of gRNA expression plasmid on pSK-mU6-Tsp-tracr-gRNA vector for detection of PAM
Cci-AAVS1-R2	CAACCAGGTCGTGGCCGCCTCTACTCTC	Oligonucleotide pairs for construction of gRNA expression plasmid on pSK-mU6-Tsp-tracr-gRNA vector for detection of PAM
DEEP-F1	ACACTCTTTCCCTACACGACGCTCTTCCGATCTNNNNgcgagaaaagccttgttt	Primers to amplify the random PAM for deep sequencing of step I
DEEP-R1	ACTGGAGTTCAGACGTGTGCTCTTCCGATCTNNNNctgaacttgtggccgtttac	Primers to amplify the random PAM for deep sequencing of step I
Tsp2-sgRNA-E1-F	TTTGAATTACTGGAGAGGAAGCTG	Oligonucleotide pairs for construction of gRNA expression plasmid on pSK-mU6-Tsp-tracr-gRNA vector
Tsp2-sgRNA-E1-R	AAACCAGCTTCCTCTCCAGTAATT	Oligonucleotide pairs for construction of gRNA expression plasmid on pSK-mU6-Tsp-tracr-gRNA vector
Tsp2-sgRNA-E2-F	TTTGAGAATAAGGACGTTTCCCTG	Oligonucleotide pairs for construction of gRNA expression plasmid on pSK-mU6-Tsp-tracr-gRNA vector
Tsp2-sgRNA-E2-R	AAACCAGGGAAACGTCCTTATTCT	Oligonucleotide pairs for construction of gRNA expression plasmid on pSK-mU6-Tsp-tracr-gRNA vector
Tsp2-sgRNA-E3-F	TTTGGGCAAGTGAGAGAATTGGAG	Oligonucleotide pairs for construction of gRNA expression plasmid on pSK-mU6-Tsp-tracr-gRNA vector
Tsp2-sgRNA-E3-R	AAACCTCCAATTCTCTCACTTGCC	Oligonucleotide pairs for construction of gRNA expression plasmid on pSK-mU6-Tsp-tracr-gRNA vector
Tsp2-sgRNA-E4-F	TTTGTGGGGCCAGAGCCAGAACAG	Oligonucleotide pairs for construction of gRNA expression plasmid on pSK-mU6-Tsp-tracr-gRNA vector
Tsp2-sgRNA-E4-R	AAACCTGTTCTGGCTCTGGCCCCA	Oligonucleotide pairs for construction of gRNA expression plasmid on pSK-mU6-Tsp-tracr-gRNA vector
Tsp2-sgRNA-E5-F	TTTGGGACCTCCAGGAAACTGGTG	Oligonucleotide pairs for construction of gRNA expression plasmid on pSK-mU6-Tsp-tracr-gRNA vector
Tsp2-sgRNA-E5-R	AAACCACCAGTTTCCTGGAGGTCC	Oligonucleotide pairs for construction of gRNA expression plasmid on pSK-mU6-Tsp-tracr-gRNA vector
Tsp2-sgRNA-E6-F	TTTGGGTCGTAGCCAGTCCGAACC	Oligonucleotide pairs for construction of gRNA expression plasmid on pSK-mU6-Tsp-tracr-gRNA vector
Tsp2-sgRNA-E6-R	AAACGGTTCGGACTGGCTACGACC	Oligonucleotide pairs for construction of gRNA expression plasmid on pSK-mU6-Tsp-tracr-gRNA vector
Tsp2-sgRNA-E7-F	TTTGGGCAGCGCCCCTGGGAAAGG	Oligonucleotide pairs for construction of gRNA expression plasmid on pSK-mU6-Tsp-tracr-gRNA vector
Tsp2-sgRNA-E7-R	AAACCCTTTCCCAGGGGCGCTGCC	Oligonucleotide pairs for construction of gRNA expression plasmid on pSK-mU6-Tsp-tracr-gRNA vector
Tsp2-sgRNA-E8-F	TTTGGTTATTCCCCGCGTTCCCCC	Oligonucleotide pairs for construction of gRNA expression plasmid on pSK-mU6-Tsp-tracr-gRNA vector
Tsp2-sgRNA-E8-R	AAACGGGGGAACGCGGGGAATAAC	Oligonucleotide pairs for construction of gRNA expression plasmid on pSK-mU6-Tsp-tracr-gRNA vector
Tsp2-sgRNA-H1-F	TTTGCAAGGGCAGGAGCAAAAAGG	Oligonucleotide pairs for construction of gRNA expression plasmid on pSK-mU6-Tsp-tracr-gRNA vector
Tsp2-sgRNA-H1-R	AAACCCTTTTTGCTCCTGCCCTTG	Oligonucleotide pairs for construction of gRNA expression plasmid on pSK-mU6-Tsp-tracr-gRNA vector
Tsp2-sgRNA-H2-F	TTTGGACAGCTCCCTGACACTGGT	Oligonucleotide pairs for construction of gRNA expression plasmid on pSK-mU6-Tsp-tracr-gRNA vector
Tsp2-sgRNA-H2-R	AAACACCAGTGTCAGGGAGCTGTC	Oligonucleotide pairs for construction of gRNA expression plasmid on pSK-mU6-Tsp-tracr-gRNA vector
Tsp2-sgRNA-H3-F	TTTGTGAGCACGTGATGGCAGAGG	Oligonucleotide pairs for construction of gRNA expression plasmid on pSK-mU6-Tsp-tracr-gRNA vector
Tsp2-sgRNA-H3-R	AAACCCTCTGCCATCACGTGCTCA	Oligonucleotide pairs for construction of gRNA expression plasmid on pSK-mU6-Tsp-tracr-gRNA vector
Tsp2-sgRNA-G1-F	TTTGAATTCAGTGAGGATGAAGGA	Oligonucleotide pairs for construction of gRNA expression plasmid on pSK-mU6-Tsp-tracr-gRNA vector
Tsp2-sgRNA-G1-R	AAACTCCTTCATCCTCACTGAATT	Oligonucleotide pairs for construction of gRNA expression plasmid on pSK-mU6-Tsp-tracr-gRNA vector
Tsp2-sgRNA-G2-F	TTTGGAGGCGATGGGGAGAGCGAG	Oligonucleotide pairs for construction of gRNA expression plasmid on pSK-mU6-Tsp-tracr-gRNA vector
Tsp2-sgRNA-G2-R	AAACCTCGCTCTCCCCATCGCCTC	Oligonucleotide pairs for construction of gRNA expression plasmid on pSK-mU6-Tsp-tracr-gRNA vector
Tsp2-sgRNA-G3-F	TTTGGTTAGCTCTGTCTGTACCTG	Oligonucleotide pairs for construction of gRNA expression plasmid on pSK-mU6-Tsp-tracr-gRNA vector
Tsp2-sgRNA-G3-R	AAACCAGGTACAGACAGAGCTAAC	Oligonucleotide pairs for construction of gRNA expression plasmid on pSK-mU6-Tsp-tracr-gRNA vector
Tsp2-sgRNA-AAVS1-sg9-F	TTTGGAGGGAGGAGAGATGCCCGG	Oligonucleotide pairs for construction of gRNA expression plasmid on pSK-mU6-Tsp-tracr-gRNA vector
Tsp2-sgRNA-AAVS1-sg9-R	AAACCCGGGCATCTCTCCTCCCTC	Oligonucleotide pairs for construction of gRNA expression plasmid on pSK-mU6-Tsp-tracr-gRNA vector
Tsp2-sgRNA-A1-F	TTTGGAGACAAAGTCCAGGACCGG	Oligonucleotide pairs for construction of gRNA expression plasmid on pSK-mU6-Tsp-tracr-gRNA vector
Tsp2-sgRNA-A1-R	AAACCCGGTCCTGGACTTTGTCTC	Oligonucleotide pairs for construction of gRNA expression plasmid on pSK-mU6-Tsp-tracr-gRNA vector
Tsp2-sgRNA-C1-F	TTTGGGGAGTGGAATGACAAGGAG	Oligonucleotide pairs for construction of gRNA expression plasmid on pSK-mU6-Tsp-tracr-gRNA vector
Tsp2-sgRNA-C1-R	AAACCTCCTTGTCATTCCACTCCC	Oligonucleotide pairs for construction of gRNA expression plasmid on pSK-mU6-Tsp-tracr-gRNA vector
Tsp2-sgRNA-mE1-F	TTTGTGCTGAGGCACTGGACTAGG	Oligonucleotide pairs for construction of gRNA expression plasmid on pSK-mU6-Tsp-tracr-gRNA vector
Tsp2-sgRNA-mE1-R	AAACCCTAGTCCAGTGCCTCAGCA	Oligonucleotide pairs for construction of gRNA expression plasmid on pSK-mU6-Tsp-tracr-gRNA vector
Tsp2-sgRNA-mE2-F	TTTGGGATCAAGGCCACTTTCCAG	Oligonucleotide pairs for construction of gRNA expression plasmid on pSK-mU6-Tsp-tracr-gRNA vector
Tsp2-sgRNA-mE2-R	AAACCTGGAAAGTGGCCTTGATCC	Oligonucleotide pairs for construction of gRNA expression plasmid on pSK-mU6-Tsp-tracr-gRNA vector
Tsp2-sgRNA-mM1-F	TTTGAGTACCTCCGAAAGTCAGAG	Oligonucleotide pairs for construction of gRNA expression plasmid on pSK-mU6-Tsp-tracr-gRNA vector
Tsp2-sgRNA-mM1-R	AAACCTCTGACTTTCGGAGGTACT	Oligonucleotide pairs for construction of gRNA expression plasmid on pSK-mU6-Tsp-tracr-gRNA vector
Tsp2-sgRNA-mM2-F	TTTGGGGTGGAAAGGAAGGACACG	Oligonucleotide pairs for construction of gRNA expression plasmid on pSK-mU6-Tsp-tracr-gRNA vector
Tsp2-sgRNA-mM2-R	AAACCGTGTCCTTCCTTTCCACCC	Oligonucleotide pairs for construction of gRNA expression plasmid on pSK-mU6-Tsp-tracr-gRNA vector
Tsp2-sgRNA-mM3-F	TTTGGGCTGGAAGCCTGACTTCCG	Oligonucleotide pairs for construction of gRNA expression plasmid on pSK-mU6-Tsp-tracr-gRNA vector
Tsp2-sgRNA-mM3-R	AAACCGGAAGTCAGGCTTCCAGCC	Oligonucleotide pairs for construction of gRNA expression plasmid on pSK-mU6-Tsp-tracr-gRNA vector
Tsp2-sgRNA-mM4-F	TTTGGTGGTGGCCGCCTACCGGGG	Oligonucleotide pairs for construction of gRNA expression plasmid on pSK-mU6-Tsp-tracr-gRNA vector
Tsp2-sgRNA-mM4-R	AAACCCCCGGTAGGCGGCCACCAC	Oligonucleotide pairs for construction of gRNA expression plasmid on pSK-mU6-Tsp-tracr-gRNA vector
Tsp2-sgRNA-mM5-F	TTTGGCTCAGCTGAGGCATTGCAG	Oligonucleotide pairs for construction of gRNA expression plasmid on pSK-mU6-Tsp-tracr-gRNA vector
Tsp2-sgRNA-mM5-R	AAACCTGCAATGCCTCAGCTGAGC	Oligonucleotide pairs for construction of gRNA expression plasmid on pSK-mU6-Tsp-tracr-gRNA vector
Tsp2-sgRNA-mA1-F	TTTGGGGAGACTGGAGGAAGACAT	Oligonucleotide pairs for construction of gRNA expression plasmid on pSK-mU6-Tsp-tracr-gRNA vector
Tsp2-sgRNA-mA1-R	AAACATGTCTTCCTCCAGTCTCCC	Oligonucleotide pairs for construction of gRNA expression plasmid on pSK-mU6-Tsp-tracr-gRNA vector
Tsp2-sgRNA-mR1-F	TTTGTAAGACTGTTAGGCAAAGGG	Oligonucleotide pairs for construction of gRNA expression plasmid on pSK-mU6-Tsp-tracr-gRNA vector
Tsp2-sgRNA-mR1-R	AAACCCCTTTGCCTAACAGTCTTA	Oligonucleotide pairs for construction of gRNA expression plasmid on pSK-mU6-Tsp-tracr-gRNA vector
Tsp2-sgRNA-mR2-F	TTTGTGACATGAGAATACAGACAC	Oligonucleotide pairs for construction of gRNA expression plasmid on pSK-mU6-Tsp-tracr-gRNA vector
Tsp2-sgRNA-mR2-R	AAACGTGTCTGTATTCTCATGTCA	Oligonucleotide pairs for construction of gRNA expression plasmid on pSK-mU6-Tsp-tracr-gRNA vector
Tsp2-sgRNA-mT1-F	TTTGAGTAGGACTTAGGAAGCCAC	Oligonucleotide pairs for construction of gRNA expression plasmid on pSK-mU6-Tsp-tracr-gRNA vector
Tsp2-sgRNA-mT1-R	AAACGTGGCTTCCTAAGTCCTACT	Oligonucleotide pairs for construction of gRNA expression plasmid on pSK-mU6-Tsp-tracr-gRNA vector
Tsp2-sgRNA-mT2-F	TTTGGTACAGTGCTCTCTACCTGA	Oligonucleotide pairs for construction of gRNA expression plasmid on pSK-mU6-Tsp-tracr-gRNA vector
Tsp2-sgRNA-mT2-R	AAACTCAGGTAGAGAGCACTGTAC	Oligonucleotide pairs for construction of gRNA expression plasmid on pSK-mU6-Tsp-tracr-gRNA vector
Tsp2-sgRNA-mT3-F	TTTGATCTTATGCATGCTACCCCG	Oligonucleotide pairs for construction of gRNA expression plasmid on pSK-mU6-Tsp-tracr-gRNA vector
Tsp2-sgRNA-mT3-R	AAACCGGGGTAGCATGCATAAGAT	Oligonucleotide pairs for construction of gRNA expression plasmid on pSK-mU6-Tsp-tracr-gRNA vector
Tsp2-sgRNA-E9-F	TTTGAAGGAATGATGGAATCCGT	Oligonucleotide pairs for construction of gRNA expression plasmid on pSK-mU6-Tsp-tracr-gRNA vector
Tsp2/Sp-sgRNA-E9-R	AAACACGGATTCCATCATTCCTT	Oligonucleotide pairs for construction of gRNA expression plasmid on pSK-mU6-Tsp-tracr-gRNA/pSK-hU6-Sp-tracr-gRNA vector
Tsp2-sgRNA-E10-F	TTTGGGGTCTGCGACAGAACGGG	Oligonucleotide pairs for construction of gRNA expression plasmid on pSK-mU6-Tsp-tracr-gRNA vector
Tsp2/Sp-sgRNA-E10-R	AAACCCCGTTCTGTCGCAGACCC	Oligonucleotide pairs for construction of gRNA expression plasmid on pSK-mU6-Tsp-tracr-gRNA/pSK-hU6-Sp-tracr-gRNA vector
Tsp2-sgRNA-E11-F	TTTGTTAGGCTGAGCTACACACC	Oligonucleotide pairs for construction of gRNA expression plasmid on pSK-mU6-Tsp-tracr-gRNA vector
Tsp2/Sp-sgRNA-E11-R	AAACGGTGTGTAGCTCAGCCTAA	Oligonucleotide pairs for construction of gRNA expression plasmid on pSK-mU6-Tsp-tracr-gRNA/pSK-hU6-Sp-tracr-gRNA vector
Tsp2-sgRNA-E12-F	TTTGGCGGGTTGGAGGCTTGTGG	Oligonucleotide pairs for construction of gRNA expression plasmid on pSK-mU6-Tsp-tracr-gRNA vector
Tsp2/Sp-sgRNA-E12-R	AAACCCACAAGCCTCCAACCCGC	Oligonucleotide pairs for construction of gRNA expression plasmid on pSK-mU6-Tsp-tracr-gRNA/pSK-hU6-Sp-tracr-gRNA vector
Tsp2-sgRNA-E13-F	TTTGGAGTCTCCAGTGTGTGTGT	Oligonucleotide pairs for construction of gRNA expression plasmid on pSK-mU6-Tsp-tracr-gRNA vector
Tsp2/Sp-sgRNA-E13-R	AAACACACACACACTGGAGACTC	Oligonucleotide pairs for construction of gRNA expression plasmid on pSK-mU6-Tsp-tracr-gRNA/pSK-hU6-Sp-tracr-gRNA vector
Tsp2-sgRNA-E14-F	TTTGCTCCCAAAGCTCCTCACGG	Oligonucleotide pairs for construction of gRNA expression plasmid on pSK-mU6-Tsp-tracr-gRNA vector
Tsp2/Sp-sgRNA-E14-R	AAACCCGTGAGGAGCTTTGGGAG	Oligonucleotide pairs for construction of gRNA expression plasmid on pSK-mU6-Tsp-tracr-gRNA/pSK-hU6-Sp-tracr-gRNA vector
Tsp2-sgRNA-H4-F	TTTGAATGCTGAGGGGAGCAGTG	Oligonucleotide pairs for construction of gRNA expression plasmid on pSK-mU6-Tsp-tracr-gRNA vector
Tsp2/Sp-sgRNA-H4-R	AAACCACTGCTCCCCTCAGCATT	Oligonucleotide pairs for construction of gRNA expression plasmid on pSK-mU6-Tsp-tracr-gRNA/pSK-hU6-Sp-tracr-gRNA vector
Tsp2-sgRNA-G4-F	TTTGTGTAATCAGAGTGAGAGGG	Oligonucleotide pairs for construction of gRNA expression plasmid on pSK-mU6-Tsp-tracr-gRNA vector
Tsp2/Sp-sgRNA-G4-R	AAACCCCTCTCACTCTGATTACA	Oligonucleotide pairs for construction of gRNA expression plasmid on pSK-mU6-Tsp-tracr-gRNA/pSK-hU6-Sp-tracr-gRNA vector
Tsp2-sgRNA-G5-F	TTTGAGGAACCAGGCGGGAGCAG	Oligonucleotide pairs for construction of gRNA expression plasmid on pSK-mU6-Tsp-tracr-gRNA vector
Tsp2/Sp-sgRNA-G5-R	AAACCTGCTCCCGCCTGGTTCCT	Oligonucleotide pairs for construction of gRNA expression plasmid on pSK-mU6-Tsp-tracr-gRNA/pSK-hU6-Sp-tracr-gRNA vector
Tsp2-sgRNA-G6-F	TTTGATCCAAGGAAACCATGCGG	Oligonucleotide pairs for construction of gRNA expression plasmid on pSK-mU6-Tsp-tracr-gRNA vector
Tsp2/Sp-sgRNA-G6-R	AAACCCGCATGGTTTCCTTGGAT	Oligonucleotide pairs for construction of gRNA expression plasmid on pSK-mU6-Tsp-tracr-gRNA/pSK-hU6-Sp-tracr-gRNA vector
Tsp2-sgRNA-G7-F	TTTGTGAACGCCCAGAGACTGGG	Oligonucleotide pairs for construction of gRNA expression plasmid on pSK-mU6-Tsp-tracr-gRNA vector
Tsp2/Sp-sgRNA-G7-R	AAACCCCAGTCTCTGGGCGTTCA	Oligonucleotide pairs for construction of gRNA expression plasmid on pSK-mU6-Tsp-tracr-gRNA/pSK-hU6-Sp-tracr-gRNA vector
Tsp2-sgRNA-G8-F	TTTGGAAGCAAATACAGTGTGTG	Oligonucleotide pairs for construction of gRNA expression plasmid on pSK-mU6-Tsp-tracr-gRNA vector
Tsp2/Sp-sgRNA-G8-R	AAACCACACACTGTATTTGCTTC	Oligonucleotide pairs for construction of gRNA expression plasmid on pSK-mU6-Tsp-tracr-gRNA/pSK-hU6-Sp-tracr-gRNA vector
Tsp2-sgRNA-A2-F	TTTGAGCCAGAGAGGATCCTGGG	Oligonucleotide pairs for construction of gRNA expression plasmid on pSK-mU6-Tsp-tracr-gRNA vector
Tsp2/Sp-sgRNA-A2-R	AAACCCCAGGATCCTCTCTGGCT	Oligonucleotide pairs for construction of gRNA expression plasmid on pSK-mU6-Tsp-tracr-gRNA/pSK-hU6-Sp-tracr-gRNA vector
Tsp2-sgRNA-A3-F	TTTGGACTCAGGGGTGGAAGCCG	Oligonucleotide pairs for construction of gRNA expression plasmid on pSK-mU6-Tsp-tracr-gRNA vector
Tsp2/Sp-sgRNA-A3-R	AAACCGGCTTCCACCCCTGAGTC	Oligonucleotide pairs for construction of gRNA expression plasmid on pSK-mU6-Tsp-tracr-gRNA/pSK-hU6-Sp-tracr-gRNA vector
Tsp2-sgRNA-A4-F	TTTGGGGTGAGGAGAAGGCTGGG	Oligonucleotide pairs for construction of gRNA expression plasmid on pSK-mU6-Tsp-tracr-gRNA vector
Tsp2/Sp-sgRNA-A4-R	AAACCCCAGCCTTCTCCTCACCC	Oligonucleotide pairs for construction of gRNA expression plasmid on pSK-mU6-Tsp-tracr-gRNA/pSK-hU6-Sp-tracr-gRNA vector
Tsp2-sgRNA-A5-F	TTTGGAGGGTGTCAGCCACGGAA	Oligonucleotide pairs for construction of gRNA expression plasmid on pSK-mU6-Tsp-tracr-gRNA vector
Tsp2/Sp-sgRNA-A5-R	AAACTTCCGTGGCTGACACCCTC	Oligonucleotide pairs for construction of gRNA expression plasmid on pSK-mU6-Tsp-tracr-gRNA/pSK-hU6-Sp-tracr-gRNA vector
Tsp2-sgRNA-A6-F	TTTGGGAAGCAAGTTCTGTGGGA	Oligonucleotide pairs for construction of gRNA expression plasmid on pSK-mU6-Tsp-tracr-gRNA vector
Tsp2/Sp-sgRNA-A6-R	AAACTCCCACAGAACTTGCTTCC	Oligonucleotide pairs for construction of gRNA expression plasmid on pSK-mU6-Tsp-tracr-gRNA/pSK-hU6-Sp-tracr-gRNA vector
Tsp2-sgRNA-A7-F	TTTGGAGCCACGAAAACAGATCC	Oligonucleotide pairs for construction of gRNA expression plasmid on pSK-mU6-Tsp-tracr-gRNA vector
Tsp2/Sp-sgRNA-A7-R	AAACGGATCTGTTTTCGTGGCTC	Oligonucleotide pairs for construction of gRNA expression plasmid on pSK-mU6-Tsp-tracr-gRNA/pSK-hU6-Sp-tracr-gRNA vector
Tsp2-sgRNA-A8-F	TTTGGAAGGAGGAGGCCTAAGGA	Oligonucleotide pairs for construction of gRNA expression plasmid on pSK-mU6-Tsp-tracr-gRNA vector
Tsp2/Sp-sgRNA-A8-R	AAACTCCTTAGGCCTCCTCCTTC	Oligonucleotide pairs for construction of gRNA expression plasmid on pSK-mU6-Tsp-tracr-gRNA/pSK-hU6-Sp-tracr-gRNA vector
Sp-sgRNA-E9-F	ACCGAAGGAATGATGGAATCCGT	Oligonucleotide pairs for construction of gRNA expression plasmid on pSK-hU6-Sp-tracr-gRNA vector
Sp-sgRNA-E10-F	ACCGGGGTCTGCGACAGAACGGG	Oligonucleotide pairs for construction of gRNA expression plasmid on pSK-hU6-Sp-tracr-gRNA vector
Sp-sgRNA-E11-F	ACCGTTAGGCTGAGCTACACACC	Oligonucleotide pairs for construction of gRNA expression plasmid on pSK-hU6-Sp-tracr-gRNA vector
Sp-sgRNA-E12-F	ACCGGCGGGTTGGAGGCTTGTGG	Oligonucleotide pairs for construction of gRNA expression plasmid on pSK-hU6-Sp-tracr-gRNA vector
Sp-sgRNA-E13-F	ACCGGAGTCTCCAGTGTGTGTGT	Oligonucleotide pairs for construction of gRNA expression plasmid on pSK-hU6-Sp-tracr-gRNA vector
Sp-sgRNA-E14-F	ACCGCTCCCAAAGCTCCTCACGG	Oligonucleotide pairs for construction of gRNA expression plasmid on pSK-hU6-Sp-tracr-gRNA vector
Sp-sgRNA-H4-F	ACCGAATGCTGAGGGGAGCAGTG	Oligonucleotide pairs for construction of gRNA expression plasmid on pSK-hU6-Sp-tracr-gRNA vector
Sp-sgRNA-G4-F	ACCGTGTAATCAGAGTGAGAGGG	Oligonucleotide pairs for construction of gRNA expression plasmid on pSK-hU6-Sp-tracr-gRNA vector
Sp-sgRNA-G5-F	ACCGAGGAACCAGGCGGGAGCAG	Oligonucleotide pairs for construction of gRNA expression plasmid on pSK-hU6-Sp-tracr-gRNA vector
Sp-sgRNA-G6-F	ACCGATCCAAGGAAACCATGCGG	Oligonucleotide pairs for construction of gRNA expression plasmid on pSK-hU6-Sp-tracr-gRNA vector
Sp-sgRNA-G7-F	ACCGTGAACGCCCAGAGACTGGG	Oligonucleotide pairs for construction of gRNA expression plasmid on pSK-hU6-Sp-tracr-gRNA vector
Sp-sgRNA-G8-F	ACCGGAAGCAAATACAGTGTGTG	Oligonucleotide pairs for construction of gRNA expression plasmid on pSK-hU6-Sp-tracr-gRNA vector
Sp-sgRNA-A2-F	ACCGAGCCAGAGAGGATCCTGGG	Oligonucleotide pairs for construction of gRNA expression plasmid on pSK-hU6-Sp-tracr-gRNA vector
Sp-sgRNA-A3-F	ACCGGACTCAGGGGTGGAAGCCG	Oligonucleotide pairs for construction of gRNA expression plasmid on pSK-hU6-Sp-tracr-gRNA vector
Sp-sgRNA-A4-F	ACCGGGGTGAGGAGAAGGCTGGG	Oligonucleotide pairs for construction of gRNA expression plasmid on pSK-hU6-Sp-tracr-gRNA vector
Sp-sgRNA-A5-F	ACCGGAGGGTGTCAGCCACGGAA	Oligonucleotide pairs for construction of gRNA expression plasmid on pSK-hU6-Sp-tracr-gRNA vector
Sp-sgRNA-A6-F	ACCGGGAAGCAAGTTCTGTGGGA	Oligonucleotide pairs for construction of gRNA expression plasmid on pSK-hU6-Sp-tracr-gRNA vector
Sp-sgRNA-A7-F	ACCGGAGCCACGAAAACAGATCC	Oligonucleotide pairs for construction of gRNA expression plasmid on pSK-hU6-Sp-tracr-gRNA vector
Sp-sgRNA-A8-F	ACCGGAAGGAGGAGGCCTAAGGA	Oligonucleotide pairs for construction of gRNA expression plasmid on pSK-hU6-Sp-tracr-gRNA vector
Tsp2-sgRNA-RU1-F	TTTGGCAGAAATGTCCAGGCCCCT	Oligonucleotide pairs for construction of gRNA expression plasmid on pSK-hU6-Sp-tracr-gRNA vector
Tsp2-sgRNA-RU1-R	AAACAGGGGCCTGGACATTTCTGC	Oligonucleotide pairs for construction of gRNA expression plasmid on pSK-hU6-Sp-tracr-gRNA vector
PCSK9-sg1-F	TTTGTGCTCGCCCTCCCGTCCCAG	Oligonucleotide pairs for construction of gRNA expression plasmid on pSK-hU6-Sp-tracr-gRNA vector
PCSK9-sg1-R	AAACCTGGGACGGGAGGGCGAGCA	Oligonucleotide pairs for construction of gRNA expression plasmid on pSK-hU6-Sp-tracr-gRNA vector
PCSK9-sg2-F	TTTGCGTCAAATGACGCTCAGAGT	Oligonucleotide pairs for construction of gRNA expression plasmid on pSK-hU6-Sp-tracr-gRNA vector
PCSK9-sg2-R	AAACACTCTGAGCGTCATTTGACG	Oligonucleotide pairs for construction of gRNA expression plasmid on pSK-hU6-Sp-tracr-gRNA vector
PCSK9-sg3-F	TTTGGATGCTCTGGGCGAAGACA	Oligonucleotide pairs for construction of gRNA expression plasmid on pSK-hU6-Sp-tracr-gRNA vector
PCSK9-sg3-R	AAACTGTCTTCGCCCAGAGCATC	Oligonucleotide pairs for construction of gRNA expression plasmid on pSK-hU6-Sp-tracr-gRNA vector
PCSK9-sg4-F	TTTGCACATGTGCGGCCTCATCAG	Oligonucleotide pairs for construction of gRNA expression plasmid on pSK-hU6-Sp-tracr-gRNA vector
PCSK9-sg4-R	AAACCTGATGAGGCCGCACATGTG	Oligonucleotide pairs for construction of gRNA expression plasmid on pSK-hU6-Sp-tracr-gRNA vector
PCSK9-sg5-F	TTTGCGTGTGCTCAACTGTCAAGG	Oligonucleotide pairs for construction of gRNA expression plasmid on pSK-hU6-Sp-tracr-gRNA vector
PCSK9-sg5-R	AAACCCTTGACAGTTGAGCACACG	Oligonucleotide pairs for construction of gRNA expression plasmid on pSK-hU6-Sp-tracr-gRNA vector
PCSK9-sg6-F	TTTGCTCTAGCCTCAGAAAGAGAG	Oligonucleotide pairs for construction of gRNA expression plasmid on pSK-hU6-Sp-tracr-gRNA vector
PCSK9-sg6-R	AAACCTCTCTTTCTGAGGCTAGAG	Oligonucleotide pairs for construction of gRNA expression plasmid on pSK-hU6-Sp-tracr-gRNA vector
PCSK9-sg7-F	TTTGAGGCGTCCAGTACCCACACC	Oligonucleotide pairs for construction of gRNA expression plasmid on pSK-hU6-Sp-tracr-gRNA vector
PCSK9-sg7-R	AAACGGTGTGGGTACTGGACGCCT	Oligonucleotide pairs for construction of gRNA expression plasmid on pSK-hU6-Sp-tracr-gRNA vector
PCSK9-sg8-F	TTTGTACATTGTGGTGCTGATGGA	Oligonucleotide pairs for construction of gRNA expression plasmid on pSK-hU6-Sp-tracr-gRNA vector
PCSK9-sg8-R	AAACTCCATCAGCACCACAATGTA	Oligonucleotide pairs for construction of gRNA expression plasmid on pSK-hU6-Sp-tracr-gRNA vector
PCSK9-sg9-F	TTTGCAGCATGGCACCAGACAGAG	Oligonucleotide pairs for construction of gRNA expression plasmid on pSK-hU6-Sp-tracr-gRNA vector
PCSK9-sg9-R	AAACCTCTGTCTGGTGCCATGCTG	Oligonucleotide pairs for construction of gRNA expression plasmid on pSK-hU6-Sp-tracr-gRNA vector
PCSK9-sg10-F	TTTGACCTTGATGACATAGCCCCG	Oligonucleotide pairs for construction of gRNA expression plasmid on pSK-hU6-Sp-tracr-gRNA vector
PCSK9-sg10-R	AAACCGGGGCTATGTCATCAAGGT	Oligonucleotide pairs for construction of gRNA expression plasmid on pSK-hU6-Sp-tracr-gRNA vector
DEEP-E1-F	ACACTCTTTCCCTACACGACGCTCTTCCGATCTNNNNACTTGCTGCAGAGGAAACGA	Primers to amplify the Endogenous target site for deep sequencing of step I
DEEP-E1-R	ACTGGAGTTCAGACGTGTGCTCTTCCGATCTNNNNCCATCCCTGTGAGGATGCAG	Primers to amplify the Endogenous target site for deep sequencing of step I
DEEP-E2-F	ACACTCTTTCCCTACACGACGCTCTTCCGATCTNNNNCATTGTCATGTCCAGTTGTGGT	Primers to amplify the Endogenous target site for deep sequencing of step I
DEEP-E2-R	ACTGGAGTTCAGACGTGTGCTCTTCCGATCTNNNNCTGTGCACCTAAGGCATCACC	Primers to amplify the Endogenous target site for deep sequencing of step I
DEEP-E3-F	ACACTCTTTCCCTACACGACGCTCTTCCGATCTNNNNATTGTGCTCTCCACAAGCACG	Primers to amplify the Endogenous target site for deep sequencing of step I
DEEP-E3-R	ACTGGAGTTCAGACGTGTGCTCTTCCGATCTNNNNATGTCTCCTTGCCTTACAAAGAGT	Primers to amplify the Endogenous target site for deep sequencing of step I
DEEP-E4-F	ACACTCTTTCCCTACACGACGCTCTTCCGATCTNNNNCTCCTCACAGAGGTCCCGTA	Primers to amplify the Endogenous target site for deep sequencing of step I
DEEP-E4-R	ACTGGAGTTCAGACGTGTGCTCTTCCGATCTNNNNCCACCAGTTTCCTGGAGGTC	Primers to amplify the Endogenous target site for deep sequencing of step I
DEEP-E5-F	ACACTCTTTCCCTACACGACGCTCTTCCGATCTNNNNGTTAATGTGGGGCCAGAGCC	Primers to amplify the Endogenous target site for deep sequencing of step I
DEEP-E5-R	ACTGGAGTTCAGACGTGTGCTCTTCCGATCTNNNNCTGCCCTTCGTTTCCTCCC	Primers to amplify the Endogenous target site for deep sequencing of step I
DEEP-E6-F	ACACTCTTTCCCTACACGACGCTCTTCCGATCTNNNNGTAAGCAAACTGGCTTCCGC	Primers to amplify the Endogenous target site for deep sequencing of step I
DEEP-E6-R	ACTGGAGTTCAGACGTGTGCTCTTCCGATCTNNNNTGCAACTCTCTTTTCTCCGGG	Primers to amplify the Endogenous target site for deep sequencing of step I
DEEP-E7-F	ACACTCTTTCCCTACACGACGCTCTTCCGATCTNNNNCCTCTACCCTGGGTCCTCTT	Primers to amplify the Endogenous target site for deep sequencing of step I
DEEP-E7-R	ACTGGAGTTCAGACGTGTGCTCTTCCGATCTNNNNTAAGCCAAGAGATGGGGCAG	Primers to amplify the Endogenous target site for deep sequencing of step I
DEEP-E8-F	ACACTCTTTCCCTACACGACGCTCTTCCGATCTNNNNTTTTCTTCCCCACCCCTTGG	Primers to amplify the Endogenous target site for deep sequencing of step I
DEEP-E8-R	ACTGGAGTTCAGACGTGTGCTCTTCCGATCTNNNNTCCATTCCTTGACACGCACA	Primers to amplify the Endogenous target site for deep sequencing of step I
DEEP-H1-F	ACACTCTTTCCCTACACGACGCTCTTCCGATCTNNNNGCTGCAAAGTTTCAGGAGCC	Primers to amplify the Endogenous target site for deep sequencing of step I
DEEP-H1-R	ACTGGAGTTCAGACGTGTGCTCTTCCGATCTNNNNTGGACCAGTTTCCATTCCCG	Primers to amplify the Endogenous target site for deep sequencing of step I
DEEP-H2-F	ACACTCTTTCCCTACACGACGCTCTTCCGATCTNNNNGGGCCAAACGTTAATGGGC	Primers to amplify the Endogenous target site for deep sequencing of step I
DEEP-H2-R	ACTGGAGTTCAGACGTGTGCTCTTCCGATCTNNNNTTGGGCTTCTTTCTAGTTGAAGATT	Primers to amplify the Endogenous target site for deep sequencing of step I
DEEP-H3-F	ACACTCTTTCCCTACACGACGCTCTTCCGATCTNNNNGAAACGCCCATGCAATTAGTCT	Primers to amplify the Endogenous target site for deep sequencing of step I
DEEP-H3-R	ACTGGAGTTCAGACGTGTGCTCTTCCGATCTNNNNAACCAGTATCCCGGTGCAG	Primers to amplify the Endogenous target site for deep sequencing of step I
DEEP-G1-F	ACACTCTTTCCCTACACGACGCTCTTCCGATCTNNNNTAGATCCCTTCTCTTGGGGCTT	Primers to amplify the Endogenous target site for deep sequencing of step I
DEEP-G1-R	ACTGGAGTTCAGACGTGTGCTCTTCCGATCTNNNNTACAGAATGGTAGGGGTAGGCTAA	Primers to amplify the Endogenous target site for deep sequencing of step I
DEEP-G2-F	ACACTCTTTCCCTACACGACGCTCTTCCGATCTNNNNCCTTCCAAGAAATGCCCAGTG	Primers to amplify the Endogenous target site for deep sequencing of step I
DEEP-G2-R	ACTGGAGTTCAGACGTGTGCTCTTCCGATCTNNNNGAAGCGGCACCATACAGCA	Primers to amplify the Endogenous target site for deep sequencing of step I
DEEP-G3-F	ACACTCTTTCCCTACACGACGCTCTTCCGATCTNNNNATTTTCATGTCTTTTGCTTTGTTCA	Primers to amplify the Endogenous target site for deep sequencing of step I
DEEP-G3-R	ACTGGAGTTCAGACGTGTGCTCTTCCGATCTNNNNCTCCATGAAGCCCTCCTCAC	Primers to amplify the Endogenous target site for deep sequencing of step I
DEEP-AAVS1-sg9-F	ACACTCTTTCCCTACACGACGCTCTTCCGATCTNNNNGAGACATCCGTCGGAGAAGG	Primers to amplify the Endogenous target site for deep sequencing of step I
DEEP-AAVS1-sg9-R	ACTGGAGTTCAGACGTGTGCTCTTCCGATCTNNNNCTCTTCCCCTTGCTCTCTGC	Primers to amplify the Endogenous target site for deep sequencing of step I
DEEP-A1-F	ACACTCTTTCCCTACACGACGCTCTTCCGATCTNNNNGCGTTAGAGGGCAGAGTTCC	Primers to amplify the Endogenous target site for deep sequencing of step I
DEEP-A1-R	ACTGGAGTTCAGACGTGTGCTCTTCCGATCTNNNNCCCATGCAGTCCTCCTTACC	Primers to amplify the Endogenous target site for deep sequencing of step I
DEEP-C1-F	ACACTCTTTCCCTACACGACGCTCTTCCGATCTNNNNCCTGTCGAGTTCCTCTTCTGC	Primers to amplify the Endogenous target site for deep sequencing of step I
DEEP-C1-R	ACTGGAGTTCAGACGTGTGCTCTTCCGATCTNNNNCAAACACTGCATGAAAAACAGTAAG	Primers to amplify the Endogenous target site for deep sequencing of step I
DEEP-mE1-F	ACACTCTTTCCCTACACGACGCTCTTCCGATCTNNNNATCTCTCTCAAAAGGCACATCCA	Primers to amplify the Endogenous target site for deep sequencing of step I
DEEP-mE1-R	ACTGGAGTTCAGACGTGTGCTCTTCCGATCTNNNNCCACTGGCGGAATTTTGATTATT	Primers to amplify the Endogenous target site for deep sequencing of step I
DEEP-mE2-F	ACACTCTTTCCCTACACGACGCTCTTCCGATCTNNNNAGACCCTCCGTGCCTAAGTT	Primers to amplify the Endogenous target site for deep sequencing of step I
DEEP-mE2-R	ACTGGAGTTCAGACGTGTGCTCTTCCGATCTNNNNGGAGTGGTCCGGTCTTCTCTA	Primers to amplify the Endogenous target site for deep sequencing of step I
DEEP-mM1-F	ACACTCTTTCCCTACACGACGCTCTTCCGATCTNNNNTTCACATAGAAGCCTAGCCCAC	Primers to amplify the Endogenous target site for deep sequencing of step I
DEEP-mM1-R	ACTGGAGTTCAGACGTGTGCTCTTCCGATCTNNNNTTTCCGTTTTCAGTTTCCGC	Primers to amplify the Endogenous target site for deep sequencing of step I
DEEP-mM2-F	ACACTCTTTCCCTACACGACGCTCTTCCGATCTNNNNTGAGAAGGGGAGAAAAGGTGA	Primers to amplify the Endogenous target site for deep sequencing of step I
DEEP-mM2-R	ACTGGAGTTCAGACGTGTGCTCTTCCGATCTNNNNCTCCTCCATCTTCCTCCTGG	Primers to amplify the Endogenous target site for deep sequencing of step I
DEEP-mM3-F	ACACTCTTTCCCTACACGACGCTCTTCCGATCTNNNNGCTCTCCCACCAGGACTCTA	Primers to amplify the Endogenous target site for deep sequencing of step I
DEEP-mM3-R	ACTGGAGTTCAGACGTGTGCTCTTCCGATCTNNNNCCTGTTCCTCTCTCCGTCCA	Primers to amplify the Endogenous target site for deep sequencing of step I
DEEP-mM4-F	ACACTCTTTCCCTACACGACGCTCTTCCGATCTNNNNTTAGTCTCCCCTTAACAGCCAC	Primers to amplify the Endogenous target site for deep sequencing of step I
DEEP-mM4-R	ACTGGAGTTCAGACGTGTGCTCTTCCGATCTNNNNGGTTGAGGGATGCGAGTC	Primers to amplify the Endogenous target site for deep sequencing of step I
DEEP-mM5-F	ACACTCTTTCCCTACACGACGCTCTTCCGATCTNNNNAGAATCCGGAGCGGGGAAG	Primers to amplify the Endogenous target site for deep sequencing of step I
DEEP-mM5-R	ACTGGAGTTCAGACGTGTGCTCTTCCGATCTNNNNCAAATCTTCAGGGTTAGGGGGA	Primers to amplify the Endogenous target site for deep sequencing of step I
DEEP-mA1-F	ACACTCTTTCCCTACACGACGCTCTTCCGATCTNNNNCTTTTCAAAGGGCCAGGCAG	Primers to amplify the Endogenous target site for deep sequencing of step I
DEEP-mA1-R	ACTGGAGTTCAGACGTGTGCTCTTCCGATCTNNNNCTAACTCACGAGCCCAGACG	Primers to amplify the Endogenous target site for deep sequencing of step I
DEEP-mR1-F	ACACTCTTTCCCTACACGACGCTCTTCCGATCTNNNNGTAGACTGTTGGAGGCTGTCA	Primers to amplify the Endogenous target site for deep sequencing of step I
DEEP-mR1-R	ACTGGAGTTCAGACGTGTGCTCTTCCGATCTNNNNCAGTCCTAGTGATCTCAGCG	Primers to amplify the Endogenous target site for deep sequencing of step I
DEEP-mR2-F	ACACTCTTTCCCTACACGACGCTCTTCCGATCTNNNNGGGGACCCCAACACTAGTTA	Primers to amplify the Endogenous target site for deep sequencing of step I
DEEP-mR2-R	ACTGGAGTTCAGACGTGTGCTCTTCCGATCTNNNNTGCTGAGAAGCTAGCTCAGAATAA	Primers to amplify the Endogenous target site for deep sequencing of step I
DEEP-mT1-F	ACACTCTTTCCCTACACGACGCTCTTCCGATCTNNNNCAAATGGGGCCCAGGTTCTA	Primers to amplify the Endogenous target site for deep sequencing of step I
DEEP-mT1-R	ACTGGAGTTCAGACGTGTGCTCTTCCGATCTNNNNTCTCTGTCAACCCAGGGCAA	Primers to amplify the Endogenous target site for deep sequencing of step I
DEEP-mT2-F	ACACTCTTTCCCTACACGACGCTCTTCCGATCTNNNNGGGGAGACATTTTGAGGGGG	Primers to amplify the Endogenous target site for deep sequencing of step I
DEEP-mT2-R	ACTGGAGTTCAGACGTGTGCTCTTCCGATCTNNNNTAGAGGGCTGTGACTCAGGT	Primers to amplify the Endogenous target site for deep sequencing of step I
DEEP-mT3-F	ACACTCTTTCCCTACACGACGCTCTTCCGATCTNNNNTGGCCTGAGCAGCCATATTT	Primers to amplify the Endogenous target site for deep sequencing of step I
DEEP-mT3-R	ACTGGAGTTCAGACGTGTGCTCTTCCGATCTNNNNAACCTGGGAACCCATTGGAG	Primers to amplify the Endogenous target site for deep sequencing of step I
DEEP-EMX1-F	ACACTCTTTCCCTACACGACGCTCTTCCGATCTNNNNATTGTGCTCTCCACAAGCACG	Primers to amplify the Endogenous target site for deep sequencing of step I
DEEP-EMX1-R	ACTGGAGTTCAGACGTGTGCTCTTCCGATCTNNNNATGTCTCCTTGCCTTACAAAGAGT	Primers to amplify the Endogenous target site for deep sequencing of step I
DEEP-GRIN2B-1-F	ACACTCTTTCCCTACACGACGCTCTTCCGATCTNNNNTAGATCCCTTCTCTTGGGGCTT	Primers to amplify the Endogenous target site for deep sequencing of step I
DEEP-GRIN2B-1-R	ACTGGAGTTCAGACGTGTGCTCTTCCGATCTNNNNTACAGAATGGTAGGGGTAGGCTAA	Primers to amplify the Endogenous target site for deep sequencing of step I
DEEP-GRIN2B-2-F	ACACTCTTTCCCTACACGACGCTCTTCCGATCTNNNNCCTTCCAAGAAATGCCCAGTG	Primers to amplify the Endogenous target site for deep sequencing of step I
DEEP-GRIN2B-2-R	ACTGGAGTTCAGACGTGTGCTCTTCCGATCTNNNNGAAGCGGCACCATACAGCA	Primers to amplify the Endogenous target site for deep sequencing of step I
DEEP-E9-F	ACACTCTTTCCCTACACGACGCTCTTCCGATCTNNNNTTCCACTCGACTGCTCCGAAAA	Primers to amplify the Endogenous target site for deep sequencing of step I
DEEP-E9-R	ACTGGAGTTCAGACGTGTGCTCTTCCGATCTNNNNGACACAAACGAGAGGAAAAGACC	Primers to amplify the Endogenous target site for deep sequencing of step I
DEEP-E10-F	ACACTCTTTCCCTACACGACGCTCTTCCGATCTNNNNAGGAGGTGGCCAGTGTAGAT	Primers to amplify the Endogenous target site for deep sequencing of step I
DEEP-E10-R	ACTGGAGTTCAGACGTGTGCTCTTCCGATCTNNNNGATGCGGGTTCAGTTGGGTA	Primers to amplify the Endogenous target site for deep sequencing of step I
DEEP-E11-F	ACACTCTTTCCCTACACGACGCTCTTCCGATCTNNNNCAGAGAGCTGGTTTTCGGGA	Primers to amplify the Endogenous target site for deep sequencing of step I
DEEP-E11-R	ACTGGAGTTCAGACGTGTGCTCTTCCGATCTNNNNCTCCGCCCTTTAGCTGAGTC	Primers to amplify the Endogenous target site for deep sequencing of step I
DEEP-E12-F	ACACTCTTTCCCTACACGACGCTCTTCCGATCTNNNNAATCTACCCTGGTCCTCCGT	Primers to amplify the Endogenous target site for deep sequencing of step I
DEEP-E12-R	ACTGGAGTTCAGACGTGTGCTCTTCCGATCTNNNNACTCCGGACAAGCTGAACG	Primers to amplify the Endogenous target site for deep sequencing of step I
DEEP-E13-F	ACACTCTTTCCCTACACGACGCTCTTCCGATCTNNNNTTTACACACGCCCATGCAGA	Primers to amplify the Endogenous target site for deep sequencing of step I
DEEP-E13-R	ACTGGAGTTCAGACGTGTGCTCTTCCGATCTNNNNTCCCCTTTCTCCACCTCTCT	Primers to amplify the Endogenous target site for deep sequencing of step I
DEEP-E14-F	ACACTCTTTCCCTACACGACGCTCTTCCGATCTNNNNGCCTCTTCCTCGAGACTGC	Primers to amplify the Endogenous target site for deep sequencing of step I
DEEP-E14-R	ACTGGAGTTCAGACGTGTGCTCTTCCGATCTNNNNGACTATGAGCGCCCCGAC	Primers to amplify the Endogenous target site for deep sequencing of step I
DEEP-H4-F	ACACTCTTTCCCTACACGACGCTCTTCCGATCTNNNNGGCTTCTCACTTGGGAAGTTCA	Primers to amplify the Endogenous target site for deep sequencing of step I
DEEP-H4-R	ACTGGAGTTCAGACGTGTGCTCTTCCGATCTNNNNATGCTATTCAAAGTGTATGGCAGG	Primers to amplify the Endogenous target site for deep sequencing of step I
DEEP-G4-F	ACACTCTTTCCCTACACGACGCTCTTCCGATCTNNNNGATCTTTGTCGCTCAACATGACAG	Primers to amplify the Endogenous target site for deep sequencing of step I
DEEP-G4-R	ACTGGAGTTCAGACGTGTGCTCTTCCGATCTNNNNGTGGAAGCAGATGGAGAATGAGT	Primers to amplify the Endogenous target site for deep sequencing of step I
DEEP-G5-F	ACACTCTTTCCCTACACGACGCTCTTCCGATCTNNNNCTGGCTCTTCCACACAGTGA	Primers to amplify the Endogenous target site for deep sequencing of step I
DEEP-G5-R	ACTGGAGTTCAGACGTGTGCTCTTCCGATCTNNNNTCCATGGGAGAAGGGATGGT	Primers to amplify the Endogenous target site for deep sequencing of step I
DEEP-G6-F	ACACTCTTTCCCTACACGACGCTCTTCCGATCTNNNNCCACCGTGGATTGGTGAGTA	Primers to amplify the Endogenous target site for deep sequencing of step I
DEEP-G6-R	ACTGGAGTTCAGACGTGTGCTCTTCCGATCTNNNNCTGTCCTGGCACCAGTTTCC	Primers to amplify the Endogenous target site for deep sequencing of step I
DEEP-G7-F	ACACTCTTTCCCTACACGACGCTCTTCCGATCTNNNNGCCAGATTTTAAAGGAGGTGACA	Primers to amplify the Endogenous target site for deep sequencing of step I
DEEP-G7-R	ACTGGAGTTCAGACGTGTGCTCTTCCGATCTNNNNGGTGGCTCTCCATTACTGCTTA	Primers to amplify the Endogenous target site for deep sequencing of step I
DEEP-G8-F	ACACTCTTTCCCTACACGACGCTCTTCCGATCTNNNNAGTATGGTGGCCATTTGCTAT	Primers to amplify the Endogenous target site for deep sequencing of step I
DEEP-G8-R	ACTGGAGTTCAGACGTGTGCTCTTCCGATCTNNNNGCACATGCAATTCATGGTTGG	Primers to amplify the Endogenous target site for deep sequencing of step I
DEEP-A2-F	ACACTCTTTCCCTACACGACGCTCTTCCGATCTNNNNACCCCCACCTCCTGTTAGG	Primers to amplify the Endogenous target site for deep sequencing of step I
DEEP-A2-F	ACTGGAGTTCAGACGTGTGCTCTTCCGATCTNNNNTCAGTGAAACGCACCAGACG	Primers to amplify the Endogenous target site for deep sequencing of step I
DEEP-A3-F	ACACTCTTTCCCTACACGACGCTCTTCCGATCTNNNNGCAAATGGGATGCTGGCGTTAA	Primers to amplify the Endogenous target site for deep sequencing of step I
DEEP-A3-R	ACTGGAGTTCAGACGTGTGCTCTTCCGATCTNNNNGAGCTGATCCTTACGACAAGG	Primers to amplify the Endogenous target site for deep sequencing of step I
DEEP-A4-F	ACACTCTTTCCCTACACGACGCTCTTCCGATCTNNNNCTCCTTTTCCCTTGGACCCC	Primers to amplify the Endogenous target site for deep sequencing of step I
DEEP-A4-R	ACTGGAGTTCAGACGTGTGCTCTTCCGATCTNNNNCTGAGGGTCTTTCCAGTGGC	Primers to amplify the Endogenous target site for deep sequencing of step I
DEEP-A5-F	ACACTCTTTCCCTACACGACGCTCTTCCGATCTNNNNCGATGTGAAGCAGGAGTCCC	Primers to amplify the Endogenous target site for deep sequencing of step I
DEEP-A5-R	ACTGGAGTTCAGACGTGTGCTCTTCCGATCTNNNNACCTGTGTGGACCTCCGAGA	Primers to amplify the Endogenous target site for deep sequencing of step I
DEEP-A6-F	ACACTCTTTCCCTACACGACGCTCTTCCGATCTNNNNCGATGTGAAGCAGGAGTCCC	Primers to amplify the Endogenous target site for deep sequencing of step I
DEEP-A6-R	ACTGGAGTTCAGACGTGTGCTCTTCCGATCTNNNNACCTGTGTGGACCTCCGAGA	Primers to amplify the Endogenous target site for deep sequencing of step I
DEEP-A7-F	ACACTCTTTCCCTACACGACGCTCTTCCGATCTNNNNCCACCTCCAGGTTCTCATCAA	Primers to amplify the Endogenous target site for deep sequencing of step I
DEEP-A7-R	ACTGGAGTTCAGACGTGTGCTCTTCCGATCTNNNNTAGCCAGGAGTCCTTTCGTG	Primers to amplify the Endogenous target site for deep sequencing of step I
DEEP-A8-F	ACACTCTTTCCCTACACGACGCTCTTCCGATCTNNNNGGCTCCATCGTAAGCAAACCT	Primers to amplify the Endogenous target site for deep sequencing of step I
DEEP-A8-R	ACTGGAGTTCAGACGTGTGCTCTTCCGATCTNNNNGACCACCTTATATTCCCAGGGC	Primers to amplify the Endogenous target site for deep sequencing of step I
DEEP-RU1-F	ACACTCTTTCCCTACACGACGCTCTTCCGATCTNNNNATCTGGGAGTCCCCCACTAC	Primers to amplify the Endogenous target site for deep sequencing of step I
DEEP-RU1-R	ACTGGAGTTCAGACGTGTGCTCTTCCGATCTNNNNGTTGTTTTCAGCCACCCAGT	Primers to amplify the Endogenous target site for deep sequencing of step I
DEEP-sg1-F	ACACTCTTTCCCTACACGACGCTCTTCCGATCTNNNNCCTCTCCTCGCCCCGAT	Primers to amplify the Endogenous target site for deep sequencing of step I
DEEP-sg1-R	ACTGGAGTTCAGACGTGTGCTCTTCCGATCTNNNNTTGCCTGGCACCCATACCTT	Primers to amplify the Endogenous target site for deep sequencing of step I
DEEP-sg2-F	ACACTCTTTCCCTACACGACGCTCTTCCGATCTNNNNGAAGGTGGAAGCCTTCTGGG	Primers to amplify the Endogenous target site for deep sequencing of step I
DEEP-sg2-R	ACTGGAGTTCAGACGTGTGCTCTTCCGATCTNNNNGCCTGAGGAGGATTGGAGTG	Primers to amplify the Endogenous target site for deep sequencing of step I
DEEP-sg3-F	ACACTCTTTCCCTACACGACGCTCTTCCGATCTNNNNAAAGCAAGTGGAGGCTGGAG	Primers to amplify the Endogenous target site for deep sequencing of step I
DEEP-sg3-R	ACTGGAGTTCAGACGTGTGCTCTTCCGATCTNNNNGACTTTGTGAAGGCTGGGGA	Primers to amplify the Endogenous target site for deep sequencing of step I
DEEP-sg4-F	ACACTCTTTCCCTACACGACGCTCTTCCGATCTNNNNAAGGTGCAGCTGAGCACTAA	Primers to amplify the Endogenous target site for deep sequencing of step I
DEEP-sg4-R	ACTGGAGTTCAGACGTGTGCTCTTCCGATCTNNNNCAGGACGAGGATGGAGATTATG	Primers to amplify the Endogenous target site for deep sequencing of step I
DEEP-sg5-F	ACACTCTTTCCCTACACGACGCTCTTCCGATCTNNNNTTGATCAGGCGAGCAAGTGT	Primers to amplify the Endogenous target site for deep sequencing of step I
DEEP-sg5-R	ACTGGAGTTCAGACGTGTGCTCTTCCGATCTNNNNACTGTGCGTGACAGAGACTG	Primers to amplify the Endogenous target site for deep sequencing of step I
DEEP-sg6-F	ACACTCTTTCCCTACACGACGCTCTTCCGATCTNNNNCTCGGGAAGGACATGGACGC	Primers to amplify the Endogenous target site for deep sequencing of step I
DEEP-sg6-R	ACTGGAGTTCAGACGTGTGCTCTTCCGATCTNNNNGATCTTCCGATGGGGCTCGG	Primers to amplify the Endogenous target site for deep sequencing of step I
DEEP-sg7-F	ACACTCTTTCCCTACACGACGCTCTTCCGATCTNNNNATTTGACGCTGTCTGGGGAG	Primers to amplify the Endogenous target site for deep sequencing of step I
DEEP-sg7-R	ACTGGAGTTCAGACGTGTGCTCTTCCGATCTNNNNGATGTCTCTGGGGAGCCAAG	Primers to amplify the Endogenous target site for deep sequencing of step I
DEEP-sg8-F	ACACTCTTTCCCTACACGACGCTCTTCCGATCTNNNNGAACAGAGTGCATGCAACAAGA	Primers to amplify the Endogenous target site for deep sequencing of step I
DEEP-sg8-R	ACTGGAGTTCAGACGTGTGCTCTTCCGATCTNNNNGAACCTTGATGACATAGCCCCG	Primers to amplify the Endogenous target site for deep sequencing of step I
DEEP-sg9-F	ACACTCTTTCCCTACACGACGCTCTTCCGATCTNNNNGTCTGGTTCTGTAGGCCCTG	Primers to amplify the Endogenous target site for deep sequencing of step I
DEEP-sg9-R	ACTGGAGTTCAGACGTGTGCTCTTCCGATCTNNNNTGCATGGAGCAATGCAGAGA	Primers to amplify the Endogenous target site for deep sequencing of step I
DEEP-sg10-F	ACACTCTTTCCCTACACGACGCTCTTCCGATCTNNNNGAAGGTGGAAGCCTTCTGGG	Primers to amplify the Endogenous target site for deep sequencing of step I
DEEP-sg10-R	ACTGGAGTTCAGACGTGTGCTCTTCCGATCTNNNNGTGGTGCTGATGGAGGAGAC	Primers to amplify the Endogenous target site for deep sequencing of step I
P5-index1-F	AATGATACGGCGACCACCGAGATCTACAC TGAACCTT ACACTCTTTCCCTACACGAC	Primers to amplify the Endogenous target site for deep sequencing of step II
P5-index2-F	AATGATACGGCGACCACCGAGATCTACAC TGCTAAGT ACACTCTTTCCCTACACGAC	Primers to amplify the Endogenous target site for deep sequencing of step II
P5-index3-F	AATGATACGGCGACCACCGAGATCTACAC TAAGACAC ACACTCTTTCCCTACACGAC	Primers to amplify the Endogenous target site for deep sequencing of step II
P5-index4-F	AATGATACGGCGACCACCGAGATCTACAC TGTTCTCT ACACTCTTTCCCTACACGAC	Primers to amplify the Endogenous target site for deep sequencing of step II
P5-index5-F	AATGATACGGCGACCACCGAGATCTACAC CTAATCGA ACACTCTTTCCCTACACGAC	Primers to amplify the Endogenous target site for deep sequencing of step II
P5-index6-F	AATGATACGGCGACCACCGAGATCTACAC CTAGAACA ACACTCTTTCCCTACACGAC	Primers to amplify the Endogenous target site for deep sequencing of step II
P5-index7-F	AATGATACGGCGACCACCGAGATCTACAC TAAGTTCC ACACTCTTTCCCTACACGAC	Primers to amplify the Endogenous target site for deep sequencing of step II
P5-index8-F	AATGATACGGCGACCACCGAGATCTACAC TAGACCTA ACACTCTTTCCCTACACGAC	Primers to amplify the Endogenous target site for deep sequencing of step II
P5-index37-F	AATGATACGGCGACCACCGAGATCTACAC TATAGCCT ACACTCTTTCCCTACACGAC	Primers to amplify the Endogenous target site for deep sequencing of step II
P5-index38-F	AATGATACGGCGACCACCGAGATCTACAC ATAGAGGC ACACTCTTTCCCTACACGAC	Primers to amplify the Endogenous target site for deep sequencing of step II
P5-index39-F	AATGATACGGCGACCACCGAGATCTACAC CCTATCCT ACACTCTTTCCCTACACGAC	Primers to amplify the Endogenous target site for deep sequencing of step II
P5-index40-F	AATGATACGGCGACCACCGAGATCTACAC GGCTCTGA ACACTCTTTCCCTACACGAC	Primers to amplify the Endogenous target site for deep sequencing of step II
P5-index41-F	AATGATACGGCGACCACCGAGATCTACAC AGGCGAAG ACACTCTTTCCCTACACGAC	Primers to amplify the Endogenous target site for deep sequencing of step II
P5-index42-F	AATGATACGGCGACCACCGAGATCTACAC TAATCTTA ACACTCTTTCCCTACACGAC	Primers to amplify the Endogenous target site for deep sequencing of step II
P5-index43-F	AATGATACGGCGACCACCGAGATCTACAC CAGGACGT ACACTCTTTCCCTACACGAC	Primers to amplify the Endogenous target site for deep sequencing of step II
P5-index44-F	AATGATACGGCGACCACCGAGATCTACAC GTACTGAC ACACTCTTTCCCTACACGAC	Primers to amplify the Endogenous target site for deep sequencing of step II
P7-adapter25-R	CAAGCAGAAGACGGCATACGAGAT CGAGTAAT GTGACTGGAGTTCAGACGTGTG	Primers to amplify the Endogenous target site for deep sequencing of step II
P7-adapter26-R	CAAGCAGAAGACGGCATACGAGAT TCTCCGGA GTGACTGGAGTTCAGACGTGTG	Primers to amplify the Endogenous target site for deep sequencing of step II
P7-adapter27-R	CAAGCAGAAGACGGCATACGAGAT AATGAGCG GTGACTGGAGTTCAGACGTGTG	Primers to amplify the Endogenous target site for deep sequencing of step II
P7-adapter28-R	CAAGCAGAAGACGGCATACGAGAT GGAATCTC GTGACTGGAGTTCAGACGTGTG	Primers to amplify the Endogenous target site for deep sequencing of step II
P7-adapter29-R	CAAGCAGAAGACGGCATACGAGAT TTCTGAAT GTGACTGGAGTTCAGACGTGTG	Primers to amplify the Endogenous target site for deep sequencing of step II
P7-adapter30-R	CAAGCAGAAGACGGCATACGAGAT ACGAATTC GTGACTGGAGTTCAGACGTGTG	Primers to amplify the Endogenous target site for deep sequencing of step II
P7-adapter31-R	CAAGCAGAAGACGGCATACGAGAT AGCTTCAG GTGACTGGAGTTCAGACGTGTG	Primers to amplify the Endogenous target site for deep sequencing of step II
P7-adapter32-R	CAAGCAGAAGACGGCATACGAGAT GCGCATTA GTGACTGGAGTTCAGACGTGTG	Primers to amplify the Endogenous target site for deep sequencing of step II
P7-adapter33-R	CAAGCAGAAGACGGCATACGAGAT CATAGCCG GTGACTGGAGTTCAGACGTGTG	Primers to amplify the Endogenous target site for deep sequencing of step II
P7-adapter34-R	CAAGCAGAAGACGGCATACGAGAT TTCGCGGA GTGACTGGAGTTCAGACGTGTG	Primers to amplify the Endogenous target site for deep sequencing of step II
P7-adapter35-R	CAAGCAGAAGACGGCATACGAGAT GCGCGAGA GTGACTGGAGTTCAGACGTGTG	Primers to amplify the Endogenous target site for deep sequencing of step II
P7-adapter36-R	CAAGCAGAAGACGGCATACGAGAT CTATCGCT GTGACTGGAGTTCAGACGTGTG	Primers to amplify the Endogenous target site for deep sequencing of step II
P7-adapter37-R	CAAGCAGAAGACGGCATACGAGAT GTCGTGAT GTGACTGGAGTTCAGACGTGTG	Primers to amplify the Endogenous target site for deep sequencing of step II
P7-adapter38-R	CAAGCAGAAGACGGCATACGAGAT ACCACTGT GTGACTGGAGTTCAGACGTGTG	Primers to amplify the Endogenous target site for deep sequencing of step II
P7-adapter39-R	CAAGCAGAAGACGGCATACGAGAT TGGATCTG GTGACTGGAGTTCAGACGTGTG	Primers to amplify the Endogenous target site for deep sequencing of step II
P7-adapter40-R	CAAGCAGAAGACGGCATACGAGAT CCGTTTGT GTGACTGGAGTTCAGACGTGTG	Primers to amplify the Endogenous target site for deep sequencing of step II
P7-adapter41-R	CAAGCAGAAGACGGCATACGAGAT TGCTGGGT GTGACTGGAGTTCAGACGTGTG	Primers to amplify the Endogenous target site for deep sequencing of step II
P7-adapter42-R	CAAGCAGAAGACGGCATACGAGAT GAGGGGTT GTGACTGGAGTTCAGACGTGTG	Primers to amplify the Endogenous target site for deep sequencing of step II
P7-adapter43-R	CAAGCAGAAGACGGCATACGAGAT AGGTTGGG GTGACTGGAGTTCAGACGTGTG	Primers to amplify the Endogenous target site for deep sequencing of step II
P7-adapter44-R	CAAGCAGAAGACGGCATACGAGAT GTGTGGTG GTGACTGGAGTTCAGACGTGTG	Primers to amplify the Endogenous target site for deep sequencing of step II
P7-adapter45-R	CAAGCAGAAGACGGCATACGAGAT TGGGTTTC GTGACTGGAGTTCAGACGTGTG	Primers to amplify the Endogenous target site for deep sequencing of step II
P7-adapter46-R	CAAGCAGAAGACGGCATACGAGAT TGGTCACA GTGACTGGAGTTCAGACGTGTG	Primers to amplify the Endogenous target site for deep sequencing of step II
P7-adapter47-R	CAAGCAGAAGACGGCATACGAGAT TTGACCCT GTGACTGGAGTTCAGACGTGTG	Primers to amplify the Endogenous target site for deep sequencing of step II
P7-adapter48-R	CAAGCAGAAGACGGCATACGAGAT CCACTCCT GTGACTGGAGTTCAGACGTGTG	Primers to amplify the Endogenous target site for deep sequencing of step II
AAVS1-F	TTTG GTAGAGGCGGCCACGACCTG	Oligonucleotide pairs for construction of off-target site expression plasmid on pSK-mU6-Tsp-tracr-gRNA vector
AAVS1-R	AAAC CAGGTCGTGGCCGCCTCTAC	Oligonucleotide pairs for construction of off-target site expression plasmid on pSK-mU6-Tsp-tracr-gRNA vector
AAVS1-M1-F	TTTG CAAGAGGCGGCCACGACCTG	Oligonucleotide pairs for construction of off-target site expression plasmid on pSK-mU6-Tsp-tracr-gRNA vector
AAVS1-M3-F	TTTG GTTCAGGCGGCCACGACCTG	Oligonucleotide pairs for construction of off-target site expression plasmid on pSK-mU6-Tsp-tracr-gRNA vector
AAVS1-M5-F	TTTG GTAGTCGCGGCCACGACCTG	Oligonucleotide pairs for construction of off-target site expression plasmid on pSK-mU6-Tsp-tracr-gRNA vector
AAVS1-M7-F	TTTG GTAGAGCGGGCCACGACCTG	Oligonucleotide pairs for construction of off-target site expression plasmid on pSK-mU6-Tsp-tracr-gRNA vector
AAVS1-M9-F	TTTG GTAGAGGCCCCCACGACCTG	Oligonucleotide pairs for construction of off-target site expression plasmid on pSK-mU6-Tsp-tracr-gRNA vector
AAVS1-M11-F	TTTG GTAGAGGCGGGGACGACCTG	Oligonucleotide pairs for construction of off-target site expression plasmid on pSK-mU6-Tsp-tracr-gRNA vector
AAVS1-M13-F	TTTG GTAGAGGCGGCCTGGACCTG	Oligonucleotide pairs for construction of off-target site expression plasmid on pSK-mU6-Tsp-tracr-gRNA vector
AAVS1-M15-F	TTTG GTAGAGGCGGCCACCTCCTG	Oligonucleotide pairs for construction of off-target site expression plasmid on pSK-mU6-Tsp-tracr-gRNA vector
AAVS1-M17-F	TTTG GTAGAGGCGGCCACGAGGTG	Oligonucleotide pairs for construction of off-target site expression plasmid on pSK-mU6-Tsp-tracr-gRNA vector
AAVS1-M19-F	TTTG GTAGAGGCGGCCACGACCAC	Oligonucleotide pairs for construction of off-target site expression plasmid on pSK-mU6-Tsp-tracr-gRNA vector
AAVS1-M1-R	AAAC CAGGTCGTGGCCGCCTCTTG	Oligonucleotide pairs for construction of off-target site expression plasmid on pSK-mU6-Tsp-tracr-gRNA vector
AAVS1-M3-R	AAAC CAGGTCGTGGCCGCCTGAAC	Oligonucleotide pairs for construction of off-target site expression plasmid on pSK-mU6-Tsp-tracr-gRNA vector
AAVS1-M5-R	AAAC CAGGTCGTGGCCGCGACTAC	Oligonucleotide pairs for construction of off-target site expression plasmid on pSK-mU6-Tsp-tracr-gRNA vector
AAVS1-M7-R	AAAC CAGGTCGTGGCCCGCTCTAC	Oligonucleotide pairs for construction of off-target site expression plasmid on pSK-mU6-Tsp-tracr-gRNA vector
AAVS1-M9-R	AAAC CAGGTCGTGGGGGCCTCTAC	Oligonucleotide pairs for construction of off-target site expression plasmid on pSK-mU6-Tsp-tracr-gRNA vector
AAVS1-M11-R	AAAC CAGGTCGTCCCCGCCTCTAC	Oligonucleotide pairs for construction of off-target site expression plasmid on pSK-mU6-Tsp-tracr-gRNA vector
AAVS1-M13-R	AAAC CAGGTCCAGGCCGCCTCTAC	Oligonucleotide pairs for construction of off-target site expression plasmid on pSK-mU6-Tsp-tracr-gRNA vector
AAVS1-M15-R	AAAC CAGGAGGTGGCCGCCTCTAC	Oligonucleotide pairs for construction of off-target site expression plasmid on pSK-mU6-Tsp-tracr-gRNA vector
AAVS1-M17-R	AAAC CACCTCGTGGCCGCCTCTAC	Oligonucleotide pairs for construction of off-target site expression plasmid on pSK-mU6-Tsp-tracr-gRNA vector
AAVS1-M19-R	AAAC GTGGTCGTGGCCGCCTCTAC	Oligonucleotide pairs for construction of off-target site expression plasmid on pSK-mU6-Tsp-tracr-gRNA vector
Tsp2Cas9-R261A-F	GAGAGAGCGGCGGCTAAATTCAGCTACA	Oligonucleotide pairs for specific modification experiments
Tsp2Cas9-R261A-R	GTCGGGGTACACGGTACATTTT	Oligonucleotide pairs for specific modification experiments
Tsp2Cas9-G251A-F	CTAATCGCGAAATGTACCGTGTACCCC	Oligonucleotide pairs for specific modification experiments
Tsp2Cas9-G251A-R	GATGTCGAACAGGTTGTCCA	Oligonucleotide pairs for specific modification experiments
Tsp2Cas9-R684A-F	CCAGCGCGGTGGTGCTGAACACCCTG	Oligonucleotide pairs for specific modification experiments
Tsp2Cas9-R684A-R	CGTATCTGGTGTCAACTAGG	Oligonucleotide pairs for specific modification experiments
Tsp2Cas9-R502A-F	TGCCTGCGGATGCTAATGAGAAAGAAGAAA	Oligonucleotide pairs for specific modification experiments
Tsp2Cas9-R502A-R	TTTCCAGCACGATCTTGTCC	Oligonucleotide pairs for specific modification experiments
Tsp2Cas9-D503A-F	CCTAGAGCGGCTAATGAGAAAGAAGAAAAGA	Oligonucleotide pairs for specific modification experiments
Tsp2Cas9-D503A-R	CATTTCCAGCACGATCTTGT	Oligonucleotide pairs for specific modification experiments
Tsp2Cas9-S590A-F	CCCAAGGCGATCAGCTTCGACGACAGCC	Oligonucleotide pairs for specific modification experiments
Tsp2Cas9-S590A-R	AATGATGTGGTCGATGTCGA	Oligonucleotide pairs for specific modification experiments
Tsp2Cas9-I583A-F	TTCGACGCGGACCACATCATTCCCAAGA	Oligonucleotide pairs for specific modification experiments
Tsp2Cas9-I583A-R	CTGGTTTGGGTTCATTATCA	Oligonucleotide pairs for specific modification experiments
Tsp2Cas9-K551A-F	AATACCGCGCTGAGACTCTGGTACGAGC	Oligonucleotide pairs for specific modification experiments
Tsp2Cas9-K551A-R	CAGGTCCTGGTGGTGCCGAT	Oligonucleotide pairs for specific modification experiments
Tsp2Cas9-Q546A-F	CACCACGCGGACCTGAATACCAAGCTGA	Oligonucleotide pairs for specific modification experiments
Tsp2Cas9-Q546A-R	CCGATAGGCTTCCTCGCTGA	Oligonucleotide pairs for specific modification experiments
Tsp2Cas9-W413A-F	TCTAAAGCGCACAGTCTGTCCCTGAAGG	Oligonucleotide pairs for specific modification experiments
Tsp2Cas9-W413A-R	GAACAAGGTGCCATTCTTCT	Oligonucleotide pairs for specific modification experiments
Tsp2Cas9-N434A-F	CATAAGGCGCAGATGCAGCTGTACACCG	Oligonucleotide pairs for specific modification experiments
Tsp2Cas9-N434A-R	GGTGCTCCACAGGTCGTCCA	Oligonucleotide pairs for specific modification experiments
PX459-QCH-F	AAAAGGCCGGCGGCCACGAAAAAGG	Primers for construction of Cas9 expression plasmid on PX459
PX459-QCH-R	GGCTGCTGGGACTCCGTGGATACCGAC	Primers for construction of Cas9 expression plasmid on PX459
Tsp2Cas9-gibson-F	CCACGGAGTCCCAGCAGCCGCCATGGGCCTGTCTCTGGG	Primers for construction of Cas9 expression plasmid on PX459
Tsp2Cas9-gibson-R	TTCGTGGCCGCCGGCCTTTTGCAGCTAGACTTGAATGACA	Primers for construction of Cas9 expression plasmid on PX459
SpCas9-NG-gibson-F	CCACGGAGTCCCAGCAGCCGACAAGAAGTACAGCATCGGCCT	Primers for construction of Cas9 expression plasmid on PX459
SpCas9-NG-gibson-R	TTCGTGGCCGCCGGCCTTTTGTCGCCTCCCAGCTGAGACA	Primers for construction of Cas9 expression plasmid on PX459
PEmax-GFP-F	TAACCGGTCATCATCACCATCACC	Primers for construction of adding GFP on pCMV-PE2 vector
PEmax-GFP-R	TGGGCCAGGATTCTCCTCGA	Primers for construction of adding GFP on pCMV-PE2 vector
GFP-F	TCGAGGAGAATCCTGGCCCAGTGAGCAAGGGCGAGGAGCT	Primers for construction of adding GFP on pCMV-PE2 vector
GFP-R	ATGGTGATGATGACCGGTTACTTGTACAGCTCGTCCATGCCG	Primers for construction of adding GFP on pCMV-PE2 vector
NLS-PEmax-F	GAGGGCAGAGGAAGTCTGCTAACAT	Primers for construction of adding NLS on pCMV-PE2 vector
NLS-PEmax-R	GACTTTCCTCTTCTTCTTGGGCTCG	Primers for construction of adding NLS on pCMV-PE2 vector
PCR-PEmax-NLS-F	AGTGAAGCTGGACGGATCCGGCGAGGGCAGAGGAAGTCTGCTAACAT	Primers for construction of adding NLS on pCMV-PE2 vector
PCR-PEmax-NLS-R	CTCTTAGCGGCAGGGCCAGAGCCGACTTTCCTCTTCTTCTTGGGCTCGA	Primers for construction of adding NLS on pCMV-PE2 vector
M-MLV-RT-PEmax-F	AACTCCTCCCCTTCTGGCGGCTCAAAAAGAACCGCC	Primers for construction of adding codon-optimized M-MLV RT on pCMV-PE2 vector
M-MLV-RT-PEmax-R	ATACTCGTCTTCAATGTTCAGGGTGCTGCTTCCGCCG	Primers for construction of adding codon-optimized M-MLV RT on pCMV-PE2 vector
Linker-F	GAGAGCCCTAAGAAGAAAAGAAAGGTGAGCGGAGGCTCTAGCGGCGGAAGCAGCACCCTGAACATTGAAGACGAGT	Primers for construction of adding a linker between Cas9 and M-MLV RT on pCMV-PE2 vector
Linker-R	GAATTCAGAGCCGTCGGCGGTCCGCTTGCTGCCACCAGAGCTTCCGCCGGAGTCACCTCCCAGCTGAGACAGGTCG	Primers for construction of adding a linker between Cas9 and M-MLV RT on pCMV-PE2 vector
PEmax-F	TCCGGCGGAAGCTCTGGTG	Primers for construction of fusing Cas9 on pCMV-PE2 vector
PEmax-R	GACTTTCCGCTTCTTCTTTGGTGACTCGAACT	Primers for construction of fusing Cas9 on pCMV-PE2 vector
Tsp2-HF-PEmax-F	CCAAAGAAGAAGCGGAAAGTCGCCATGGGCCTGTCTCTGG	Primers for construction of fusing Cas9 on pCMV-PE2 vector
Tsp2-HF-PEmax-R	CCACCAGAGCTTCCGCCGGAGCAGCTAGACTTGAATGACAGCTTCAGC	Primers for construction of fusing Cas9 on pCMV-PE2 vector
Sp-NG-PEmax-F	CCAAAGAAGAAGCGGAAAGTCGACAAGAAGTACAGCATCGGCCTG	Primers for construction of fusing Cas9 on pCMV-PE2 vector
Sp-NG-PEmax-R	CCACCAGAGCTTCCGCCGGAGTCGCCTCCCAGCTGAGACA	Primers for construction of fusing Cas9 on pCMV-PE2 vector
Sp-NG-H840A-F	ATGTGGACGCCATCGTGCCTCAGAGCTTTCTGAAG	Primers for construction of fusing the nickase form(H840A)of SpCas9-NG on pCMV-PE2 vector
Sp-NG-H840A-R	CGTAGTCGGACAGCCGGTTG	Primers for construction of fusing the nickase form(H840A)of SpCas9-NG on pCMV-PE2 vector
Tsp2-HF-H585A-F	ACATCGACGCCATCATTCCCAAGAGCATCAGCT	Primers for construction of fusing the nickase form(H585A)of Tsp2Cas9-HF on pCMV-PE2 vector
Tsp2-HF-H585A-R	CGAACTGGTTTGGGTTCATTATCA	Primers for construction of fusing the nickase form(H585A)of Tsp2Cas9-HF on pCMV-PE2 vector
T128N-F	CCACCCCAACGTGCCCAACCCTTACAATCT	Primers for construction of Tsp2Cas9-HF-PE6d and SpCas9-NG-PE6d vector
T128N-R	ATATCCTCCACCCTCTTGTTCAC	Primers for construction of Tsp2Cas9-HF-PE6d and SpCas9-NG-PE6d vector
N200C-F	ACACTGTTTTGCGAGGCCCTGCACCGCGA	Primers for construction of Tsp2Cas9-HF-PE6d and SpCas9-NG-PE6d vector
N200C-R	TGGGCTATTCTTGAAGCCCTGAGGCAG	Primers for construction of Tsp2Cas9-HF-PE6d and SpCas9-NG-PE6d vector
V223Y-F	TGCAGTACTACGACGATCTGCTGCTGGCCGCCAC	Primers for construction of Tsp2Cas9-HF-PE6d and SpCas9-NG-PE6d vector
V223Y-R	GCAGGATCAGATCTGGGTGCTGGATCC	Primers for construction of Tsp2Cas9-HF-PE6d and SpCas9-NG-PE6d vector
PE6d-F	TCTGGCGGCTCAAAAAGAACC	Primers for construction of Tsp2Cas9-HF-PE6d and SpCas9-NG-PE6d vector
PE6d-R	GTCCAGACAGTTGTGCTGCA	Primers for construction of Tsp2Cas9-HF-PE6d and SpCas9-NG-PE6d vector
EMX1-+1 G to T-Sp-peg-F	TGTGGAAAGGACGAAACACCGGCAAGTGAGAGAATTGGAGGTTTTAGAGCTAGAAATAGCAAGTT	Primers for construction of pegRNA expression plasmid on pU6-pegRNA GG-acceptor
EMX1-+1 G to T-Sp-peg-R	GCGGCCCAAGCTTAAAAAAACAAGTGAGAGAATTGTAGAGAGACTAAAAGCACCGACTCGGTGCCACTT	Primers for construction of pegRNA expression plasmid on pU6-pegRNA GG-acceptor
GRIN2B-1-+1 G to T-Sp-peg-F	TGTGGAAAGGACGAAACACCAATTCAGTGAGGATGAAGGAGTTTTAGAGCTAGAAATAGCAAGTT	Primers for construction of pegRNA expression plasmid on pU6-pegRNA GG-acceptor
GRIN2B-1-+1 G to T-Sp-peg-R	GCGGCCCAAGCTTAAAAAAATTCAGTGAGGATGAATGATGAGAAACTCAGCACCGACTCGGTGCCACTT	Primers for construction of pegRNA expression plasmid on pU6-pegRNA GG-acceptor
GRIN2B-2-Sp-peg-F	TGTGGAAAGGACGAAACACCGAGGCGATGGGGAGAGCGAGGTTTTAGAGCTAGAAATAGCAAGTT	Primers for construction of pegRNA expression plasmid on pU6-pegRNA GG-acceptor
GRIN2B-2-+1 G to T-Sp-peg-R	GCGGCCCAAGCTTAAAAAAAGGCGATGGGGAGAGCTAGCGAGACAAGTCGCACCGACTCGGTGCCACTT	Primers for construction of pegRNA expression plasmid on pU6-pegRNA GG-acceptor
GRIN2B-2-+1 CTT ins-Sp-peg-R	GCGGCCCAAGCTTAAAAAAACGATGGGGAGAGCCTTGAGCGAGACAGCACCGACTCGGTGCCACTT	Primers for construction of pegRNA expression plasmid on pU6-pegRNA GG-acceptor
EMX1-+1 G to T-Tsp-peg-F	TGTGGAAAGGACGAAACACCGGCAAGTGAGAGAATTGGAGGTTTTAGTACCCTTAAGGAAACTTAAGGAT	Primers for construction of pegRNA expression plasmid on pU6-pegRNA GG-acceptor
EMX1-+1 G to T-Tsp-peg-R	GCGGCCCAAGCTTAAAAAAACAAGTGAGAGAATTGTAGAGAGACTAAAAGCCCCAGTGAGGGGCTGA	Primers for construction of pegRNA expression plasmid on pU6-pegRNA GG-acceptor
GRIN2B-1-+1 G to T-Tsp-peg-F	TGTGGAAAGGACGAAACACCAATTCAGTGAGGATGAAGGAGTTTTAGTACCCTTAAGGAAACTTAAGGAT	Primers for construction of pegRNA expression plasmid on pU6-pegRNA GG-acceptor
GRIN2B-1-+1 G to T-Tsp-peg-R	GCGGCCCAAGCTTAAAAAAATTCAGTGAGGATGAATGATGAGAAACTCAGCCCCAGTGAGGGGCTGA	Primers for construction of pegRNA expression plasmid on pU6-pegRNA GG-acceptor
GRIN2B-2-Tsp-peg-F	TGTGGAAAGGACGAAACACCGAGGCGATGGGGAGAGCGAGGTTTTAGTACCCTTAAGGAAACTTAAGGAT	Primers for construction of pegRNA expression plasmid on pU6-pegRNA GG-acceptor
GRIN2B-2-+1 G to T-Tsp-peg-R	GCGGCCCAAGCTTAAAAAAAGGCGATGGGGAGAGCTAGCGAGACAAGTCGCCCCAGTGAGGGGCTGA	Primers for construction of pegRNA expression plasmid on pU6-pegRNA GG-acceptor
GRIN2B-2-+1 CTT ins-Tsp-peg-R	GCGGCCCAAGCTTAAAAAAACGATGGGGAGAGCCTTGAGCGAGACAGCCCCAGTGAGGGGCTGA	Primers for construction of pegRNA expression plasmid on pU6-pegRNA GG-acceptor
EMX1-1 +3 C ins-sp-peg-F	TGTGGAAAGGACGAAACACCGGCAAGTGAGAGAATTGGAGGTTTTAGAGCTAGAAATAGCAAGTT	Primers for construction of pegRNA expression plasmid on pU6-pegRNA GG-acceptor
EMX1-1 +4 GAT ins-sp-peg-F	TGTGGAAAGGACGAAACACCGGCAAGTGAGAGAATTGGAGGTTTTAGAGCTAGAAATAGCAAGTT	Primers for construction of pegRNA expression plasmid on pU6-pegRNA GG-acceptor
EMX1-1 +1 CACCAT ins-sp-peg-F	TGTGGAAAGGACGAAACACCGGCAAGTGAGAGAATTGGAGGTTTTAGAGCTAGAAATAGCAAGTT	Primers for construction of pegRNA expression plasmid on pU6-pegRNA GG-acceptor
EMX1-1 +1 CACCATCATC ins-sp-peg-F	TGTGGAAAGGACGAAACACCGGCAAGTGAGAGAATTGGAGGTTTTAGAGCTAGAAATAGCAAGTT	Primers for construction of pegRNA expression plasmid on pU6-pegRNA GG-acceptor
EMX1-1 +1 del-sp-peg-F	TGTGGAAAGGACGAAACACCGGCAAGTGAGAGAATTGGAGGTTTTAGAGCTAGAAATAGCAAGTT	Primers for construction of pegRNA expression plasmid on pU6-pegRNA GG-acceptor
EMX1-1 +1–3 del-sp-peg-F	TGTGGAAAGGACGAAACACCGGCAAGTGAGAGAATTGGAGGTTTTAGAGCTAGAAATAGCAAGTT	Primers for construction of pegRNA expression plasmid on pU6-pegRNA GG-acceptor
EMX1-1 +1–6 del-sp-peg-F	TGTGGAAAGGACGAAACACCGGCAAGTGAGAGAATTGGAGGTTTTAGAGCTAGAAATAGCAAGTT	Primers for construction of pegRNA expression plasmid on pU6-pegRNA GG-acceptor
EMX1-1 +1–10 del-sp-peg-F	TGTGGAAAGGACGAAACACCGGCAAGTGAGAGAATTGGAGGTTTTAGAGCTAGAAATAGCAAGTT	Primers for construction of pegRNA expression plasmid on pU6-pegRNA GG-acceptor
EMX1-1 +1 G to A-sp-peg-F	TGTGGAAAGGACGAAACACCGGCAAGTGAGAGAATTGGAGGTTTTAGAGCTAGAAATAGCAAGTT	Primers for construction of pegRNA expression plasmid on pU6-pegRNA GG-acceptor
EMX1-1 +3 G to C-sp-peg-F	TGTGGAAAGGACGAAACACCGGCAAGTGAGAGAATTGGAGGTTTTAGAGCTAGAAATAGCAAGTT	Primers for construction of pegRNA expression plasmid on pU6-pegRNA GG-acceptor
EMX1-1 +3 C ins-sp-peg-R	GCGGCCCAAGCTTAAAAAAAAAGTGAGAGAATTGGAGGAGAGACTAAAAATCGCACCGACTCGGTGCCACTT	Primers for construction of pegRNA expression plasmid on pU6-pegRNA GG-acceptor
EMX1-1 +4 GAT ins-sp-peg-R	GCGGCCCAAGCTTAAAAAAAAAGTGAGAGAATTGGAGGATAGAGACTAAAAATCGCACCGACTCGGTGCCACTT	Primers for construction of pegRNA expression plasmid on pU6-pegRNA GG-acceptor
EMX1-1 +1 CACCAT ins-sp-peg-R	GCGGCCCAAGCTTAAAAAAAAAGTGAGAGAATTGCACCATGAGAGAGACTAAAAATCATTCAAGAAATGCACCGACTCGGTGCCACTT	Primers for construction of pegRNA expression plasmid on pU6-pegRNA GG-acceptor
EMX1-1 +1 CACCATCATC ins-sp-peg-R	GCGGCCCAAGCTTAAAAAAAAAGTGAGAGAATTGCACCATCATCGAGAGAGACTAAAAATCATTCAAGAAATGCACCGACTCGGTGCCACTT	Primers for construction of pegRNA expression plasmid on pU6-pegRNA GG-acceptor
EMX1-1 +1 del-sp-peg-R	GCGGCCCAAGCTTAAAAAAAAAGTGAGAGAATTGAGAGAGACTAAAAATCATTCAAGAAATGCACCGACTCGGTGCCACTT	Primers for construction of pegRNA expression plasmid on pU6-pegRNA GG-acceptor
EMX1-1 +1–3 del-sp-peg-R	GCGGCCCAAGCTTAAAAAAAAAGTGAGAGAATTGAGAGACTAAAAATCATTCAAGAAATGCACCGACTCGGTGCCACTT	Primers for construction of pegRNA expression plasmid on pU6-pegRNA GG-acceptor
EMX1-1 +1–6 del-sp-peg-R	GCGGCCCAAGCTTAAAAAAAAAGTGAGAGAATTGGACTAAAAATCATTCAAGAAATTTTGTGCACCGACTCGGTGCCACTT	Primers for construction of pegRNA expression plasmid on pU6-pegRNA GG-acceptor
EMX1-1 +1–10 del-sp-peg-R	GCGGCCCAAGCTTAAAAAAAAAGTGAGAGAATTGAAAAATCATTCAAGAAATTTTGTGGTGCACCGACTCGGTGCCACTT	Primers for construction of pegRNA expression plasmid on pU6-pegRNA GG-acceptor
EMX1-1 +1 G to A-sp-peg-R	GCGGCCCAAGCTTAAAAAAAAAGTGAGAGAATTGAAGAGAGACTAAAAATCGCACCGACTCGGTGCCACTT	Primers for construction of pegRNA expression plasmid on pU6-pegRNA GG-acceptor
EMX1-1 +3 G to C-sp-peg-R	GCGGCCCAAGCTTAAAAAAAAAGTGAGAGAATTGGACAGAGACTAAAAATCGCACCGACTCGGTGCCACTT	Primers for construction of pegRNA expression plasmid on pU6-pegRNA GG-acceptor
GRIN2B-1 +3 C ins-sp-peg-F	TGTGGAAAGGACGAAACACCAATTCAGTGAGGATGAAGGAGTTTTAGAGCTAGAAATAGCAAGTT	Primers for construction of pegRNA expression plasmid on pU6-pegRNA GG-acceptor
GRIN2B-1 +4 GAT ins-sp-peg-F	TGTGGAAAGGACGAAACACCAATTCAGTGAGGATGAAGGAGTTTTAGAGCTAGAAATAGCAAGTT	Primers for construction of pegRNA expression plasmid on pU6-pegRNA GG-acceptor
GRIN2B-1 +1 CACCAT ins-sp-peg-F	TGTGGAAAGGACGAAACACCAATTCAGTGAGGATGAAGGAGTTTTAGAGCTAGAAATAGCAAGTT	Primers for construction of pegRNA expression plasmid on pU6-pegRNA GG-acceptor
GRIN2B-1 +1 CACCATCATC ins-sp-peg-F	TGTGGAAAGGACGAAACACCAATTCAGTGAGGATGAAGGAGTTTTAGAGCTAGAAATAGCAAGTT	Primers for construction of pegRNA expression plasmid on pU6-pegRNA GG-acceptor
GRIN2B-1 +1 del-sp-peg-F	TGTGGAAAGGACGAAACACCAATTCAGTGAGGATGAAGGAGTTTTAGAGCTAGAAATAGCAAGTT	Primers for construction of pegRNA expression plasmid on pU6-pegRNA GG-acceptor
GRIN2B-1 +1–3 del-sp-peg-F	TGTGGAAAGGACGAAACACCAATTCAGTGAGGATGAAGGAGTTTTAGAGCTAGAAATAGCAAGTT	Primers for construction of pegRNA expression plasmid on pU6-pegRNA GG-acceptor
GRIN2B-1 +1–6 del-sp-peg-F	TGTGGAAAGGACGAAACACCAATTCAGTGAGGATGAAGGAGTTTTAGAGCTAGAAATAGCAAGTT	Primers for construction of pegRNA expression plasmid on pU6-pegRNA GG-acceptor
GRIN2B-1 +1–10 del-sp-peg-F	TGTGGAAAGGACGAAACACCAATTCAGTGAGGATGAAGGAGTTTTAGAGCTAGAAATAGCAAGTT	Primers for construction of pegRNA expression plasmid on pU6-pegRNA GG-acceptor
GRIN2B-1 +1 G to A-sp-peg-F	TGTGGAAAGGACGAAACACCAATTCAGTGAGGATGAAGGAGTTTTAGAGCTAGAAATAGCAAGTT	Primers for construction of pegRNA expression plasmid on pU6-pegRNA GG-acceptor
GRIN2B-1 +3 A to T-sp-peg-F	TGTGGAAAGGACGAAACACCAATTCAGTGAGGATGAAGGAGTTTTAGAGCTAGAAATAGCAAGTT	Primers for construction of pegRNA expression plasmid on pU6-pegRNA GG-acceptor
GRIN2B-1 +3 C ins-sp-peg-R	GCGGCCCAAGCTTAAAAAAATCAGTGAGGATGAAGGCATGAGAAACTCATGGGCACCGACTCGGTGCCACTT	Primers for construction of pegRNA expression plasmid on pU6-pegRNA GG-acceptor
GRIN2B-1 +4 GAT ins-sp-peg-R	GCGGCCCAAGCTTAAAAAAATCAGTGAGGATGAAGGAGATTGAGAAACTCATGGGCACCGACTCGGTGCCACTT	Primers for construction of pegRNA expression plasmid on pU6-pegRNA GG-acceptor
GRIN2B-1 +1 CACCAT ins-sp-peg-R	GCGGCCCAAGCTTAAAAAAATCAGTGAGGATGAACACCATGGATGAGAAACTCATGGTACTGGCCATAGCACCGACTCGGTGCCACTT	Primers for construction of pegRNA expression plasmid on pU6-pegRNA GG-acceptor
GRIN2B-1 +1 CACCATCATC ins-sp-peg-R	GCGGCCCAAGCTTAAAAAAATCAGTGAGGATGAACACCATCATCGGATGAGAAACTCATGGTACTGGCCATAGCACCGACTCGGTGCCACTT	Primers for construction of pegRNA expression plasmid on pU6-pegRNA GG-acceptor
GRIN2B-1 +1 del-sp-peg-R	GCGGCCCAAGCTTAAAAAAATCAGTGAGGATGAAGATGAGAAACTCATGGTACTGGCCATAGCACCGACTCGGTGCCACTT	Primers for construction of pegRNA expression plasmid on pU6-pegRNA GG-acceptor
GRIN2B-1 +1–3 del-sp-peg-R	GCGGCCCAAGCTTAAAAAAATCAGTGAGGATGAATGAGAAACTCATGGTACTGGCCATAGCACCGACTCGGTGCCACTT	Primers for construction of pegRNA expression plasmid on pU6-pegRNA GG-acceptor
GRIN2B-1 +1–6 del-sp-peg-R	GCGGCCCAAGCTTAAAAAAATCAGTGAGGATGAAGAAACTCATGGTACTGGCCATAAGCATGCACCGACTCGGTGCCACTT	Primers for construction of pegRNA expression plasmid on pU6-pegRNA GG-acceptor
GRIN2B-1 +1–10 del-sp-peg-R	GCGGCCCAAGCTTAAAAAAATCAGTGAGGATGAACTCATGGTACTGGCCATAAGCATCTCGCACCGACTCGGTGCCACTT	Primers for construction of pegRNA expression plasmid on pU6-pegRNA GG-acceptor
GRIN2B-1 +1 G to A-sp-peg-R	GCGGCCCAAGCTTAAAAAAATCAGTGAGGATGAAAGATGAGAAACTCATGGGCACCGACTCGGTGCCACTT	Primers for construction of pegRNA expression plasmid on pU6-pegRNA GG-acceptor
GRIN2B-1 +3 A to T-sp-peg-R	GCGGCCCAAGCTTAAAAAAATCAGTGAGGATGAAGGTTGAGAAACTCATGGGCACCGACTCGGTGCCACTT	Primers for construction of pegRNA expression plasmid on pU6-pegRNA GG-acceptor
EMX1-1 +3 C ins-Tsp-peg-F	TGTGGAAAGGACGAAACACCGGCAAGTGAGAGAATTGGAGGTTTTAGTACCCTTAAGGAAACTTAAGGAT	Primers for construction of pegRNA expression plasmid on pU6-pegRNA GG-acceptor
EMX1-1 +4 GAT ins-Tsp-peg-F	TGTGGAAAGGACGAAACACCGGCAAGTGAGAGAATTGGAGGTTTTAGTACCCTTAAGGAAACTTAAGGAT	Primers for construction of pegRNA expression plasmid on pU6-pegRNA GG-acceptor
EMX1-1 +1 CACCAT ins-Tsp-peg-F	TGTGGAAAGGACGAAACACCGGCAAGTGAGAGAATTGGAGGTTTTAGTACCCTTAAGGAAACTTAAGGAT	Primers for construction of pegRNA expression plasmid on pU6-pegRNA GG-acceptor
EMX1-1 +1 CACCATCATC ins-Tsp-peg-F	TGTGGAAAGGACGAAACACCGGCAAGTGAGAGAATTGGAGGTTTTAGTACCCTTAAGGAAACTTAAGGAT	Primers for construction of pegRNA expression plasmid on pU6-pegRNA GG-acceptor
EMX1-1 +1 del-Tsp-peg-F	TGTGGAAAGGACGAAACACCGGCAAGTGAGAGAATTGGAGGTTTTAGTACCCTTAAGGAAACTTAAGGAT	Primers for construction of pegRNA expression plasmid on pU6-pegRNA GG-acceptor
EMX1-1 +1–3 del-Tsp-peg-F	TGTGGAAAGGACGAAACACCGGCAAGTGAGAGAATTGGAGGTTTTAGTACCCTTAAGGAAACTTAAGGAT	Primers for construction of pegRNA expression plasmid on pU6-pegRNA GG-acceptor
EMX1-1 +1–6 del-Tsp-peg-F	TGTGGAAAGGACGAAACACCGGCAAGTGAGAGAATTGGAGGTTTTAGTACCCTTAAGGAAACTTAAGGAT	Primers for construction of pegRNA expression plasmid on pU6-pegRNA GG-acceptor
EMX1-1 +1–10 del-Tsp-peg-F	TGTGGAAAGGACGAAACACCGGCAAGTGAGAGAATTGGAGGTTTTAGTACCCTTAAGGAAACTTAAGGAT	Primers for construction of pegRNA expression plasmid on pU6-pegRNA GG-acceptor
EMX1-1 +1 G to A-Tsp-peg-F	TGTGGAAAGGACGAAACACCGGCAAGTGAGAGAATTGGAGGTTTTAGTACCCTTAAGGAAACTTAAGGAT	Primers for construction of pegRNA expression plasmid on pU6-pegRNA GG-acceptor
EMX1-1 +3 G to C-Tsp-peg-F	TGTGGAAAGGACGAAACACCGGCAAGTGAGAGAATTGGAGGTTTTAGTACCCTTAAGGAAACTTAAGGAT	Primers for construction of pegRNA expression plasmid on pU6-pegRNA GG-acceptor
EMX1-1 +3 C ins-Tsp-peg-R	GCGGCCCAAGCTTAAAAAAAAAGTGAGAGAATTGGAGGAGAGACTAAAAATCGCCCCAGTGAGGGGCTGA	Primers for construction of pegRNA expression plasmid on pU6-pegRNA GG-acceptor
EMX1-1 +4 GAT ins-Tsp-peg-R	GCGGCCCAAGCTTAAAAAAAAAGTGAGAGAATTGGAGGATAGAGACTAAAAATCGCCCCAGTGAGGGGCTGA	Primers for construction of pegRNA expression plasmid on pU6-pegRNA GG-acceptor
EMX1-1 +1 CACCAT ins-Tsp-peg-R	GCGGCCCAAGCTTAAAAAAAAAGTGAGAGAATTGCACCATGAGAGAGACTAAAAATCATTCAAGAAATGCCCCAGTGAGGGGCTGA	Primers for construction of pegRNA expression plasmid on pU6-pegRNA GG-acceptor
EMX1-1 +1 CACCATCATC ins-Tsp-peg-R	GCGGCCCAAGCTTAAAAAAAAAGTGAGAGAATTGCACCATCATCGAGAGAGACTAAAAATCATTCAAGAAATGCCCCAGTGAGGGGCTGA	Primers for construction of pegRNA expression plasmid on pU6-pegRNA GG-acceptor
EMX1-1 +1 del-Tsp-peg-R	GCGGCCCAAGCTTAAAAAAAAAGTGAGAGAATTGAGAGAGACTAAAAATCATTCAAGAAATGCCCCAGTGAGGGGCTGA	Primers for construction of pegRNA expression plasmid on pU6-pegRNA GG-acceptor
EMX1-1 +1–3 del-Tsp-peg-R	GCGGCCCAAGCTTAAAAAAAAAGTGAGAGAATTGAGAGACTAAAAATCATTCAAGAAATGCCCCAGTGAGGGGCTGA	Primers for construction of pegRNA expression plasmid on pU6-pegRNA GG-acceptor
EMX1-1 +1–6 del-Tsp-peg-R	GCGGCCCAAGCTTAAAAAAAAAGTGAGAGAATTGGACTAAAAATCATTCAAGAAATTTTGTGCCCCAGTGAGGGGCTGA	Primers for construction of pegRNA expression plasmid on pU6-pegRNA GG-acceptor
EMX1-1 +1–10 del-Tsp-peg-R	GCGGCCCAAGCTTAAAAAAAAAGTGAGAGAATTGAAAAATCATTCAAGAAATTTTGTGGTGCCCCAGTGAGGGGCTGA	Primers for construction of pegRNA expression plasmid on pU6-pegRNA GG-acceptor
EMX1-1 +1 G to A-Tsp-peg-R	GCGGCCCAAGCTTAAAAAAAAAGTGAGAGAATTGAAGAGAGACTAAAAATCGCCCCAGTGAGGGGCTGA	Primers for construction of pegRNA expression plasmid on pU6-pegRNA GG-acceptor
EMX1-1 +3 G to C-Tsp-peg-R	GCGGCCCAAGCTTAAAAAAAAAGTGAGAGAATTGGACAGAGACTAAAAATCGCCCCAGTGAGGGGCTGA	Primers for construction of pegRNA expression plasmid on pU6-pegRNA GG-acceptor
GRIN2B-1 +3 C ins-Tsp-peg-F	TGTGGAAAGGACGAAACACCAATTCAGTGAGGATGAAGGAGTTTTAGTACCCTTAAGGAAACTTAAGGAT	Primers for construction of pegRNA expression plasmid on pU6-pegRNA GG-acceptor
GRIN2B-1 +4 GAT ins-Tsp-peg-F	TGTGGAAAGGACGAAACACCAATTCAGTGAGGATGAAGGAGTTTTAGTACCCTTAAGGAAACTTAAGGAT	Primers for construction of pegRNA expression plasmid on pU6-pegRNA GG-acceptor
GRIN2B-1 +1 CACCAT ins-Tsp-peg-F	TGTGGAAAGGACGAAACACCAATTCAGTGAGGATGAAGGAGTTTTAGTACCCTTAAGGAAACTTAAGGAT	Primers for construction of pegRNA expression plasmid on pU6-pegRNA GG-acceptor
GRIN2B-1 +1 CACCATCATC ins-Tsp-peg-F	TGTGGAAAGGACGAAACACCAATTCAGTGAGGATGAAGGAGTTTTAGTACCCTTAAGGAAACTTAAGGAT	Primers for construction of pegRNA expression plasmid on pU6-pegRNA GG-acceptor
GRIN2B-1 +1 del-Tsp-peg-F	TGTGGAAAGGACGAAACACCAATTCAGTGAGGATGAAGGAGTTTTAGTACCCTTAAGGAAACTTAAGGAT	Primers for construction of pegRNA expression plasmid on pU6-pegRNA GG-acceptor
GRIN2B-1 +1–3 del-Tsp-peg-F	TGTGGAAAGGACGAAACACCAATTCAGTGAGGATGAAGGAGTTTTAGTACCCTTAAGGAAACTTAAGGAT	Primers for construction of pegRNA expression plasmid on pU6-pegRNA GG-acceptor
GRIN2B-1 +1–6 del-Tsp-peg-F	TGTGGAAAGGACGAAACACCAATTCAGTGAGGATGAAGGAGTTTTAGTACCCTTAAGGAAACTTAAGGAT	Primers for construction of pegRNA expression plasmid on pU6-pegRNA GG-acceptor
GRIN2B-1 +1–10 del-Tsp-peg-F	TGTGGAAAGGACGAAACACCAATTCAGTGAGGATGAAGGAGTTTTAGTACCCTTAAGGAAACTTAAGGAT	Primers for construction of pegRNA expression plasmid on pU6-pegRNA GG-acceptor
GRIN2B-1 +1 G to A-Tsp-peg-F	TGTGGAAAGGACGAAACACCAATTCAGTGAGGATGAAGGAGTTTTAGTACCCTTAAGGAAACTTAAGGAT	Primers for construction of pegRNA expression plasmid on pU6-pegRNA GG-acceptor
GRIN2B-1 +3 A to T-Tsp-peg-F	TGTGGAAAGGACGAAACACCAATTCAGTGAGGATGAAGGAGTTTTAGTACCCTTAAGGAAACTTAAGGAT	Primers for construction of pegRNA expression plasmid on pU6-pegRNA GG-acceptor
GRIN2B-1 +3 C ins-Tsp-peg-R	GCGGCCCAAGCTTAAAAAAATCAGTGAGGATGAAGGCATGAGAAACTCATGGGCCCCAGTGAGGGGCTGA	Primers for construction of pegRNA expression plasmid on pU6-pegRNA GG-acceptor
GRIN2B-1 +4 GAT ins-Tsp-peg-R	GCGGCCCAAGCTTAAAAAAATCAGTGAGGATGAAGGAGATTGAGAAACTCATGGGCCCCAGTGAGGGGCTGA	Primers for construction of pegRNA expression plasmid on pU6-pegRNA GG-acceptor
GRIN2B-1 +1 CACCAT ins-Tsp-peg-R	GCGGCCCAAGCTTAAAAAAATCAGTGAGGATGAACACCATGGATGAGAAACTCATGGTACTGGCCATAGCCCCAGTGAGGGGCTGA	Primers for construction of pegRNA expression plasmid on pU6-pegRNA GG-acceptor
GRIN2B-1 +1 CACCATCATC ins-Tsp-peg-R	GCGGCCCAAGCTTAAAAAAATCAGTGAGGATGAACACCATCATCGGATGAGAAACTCATGGTACTGGCCATAGCCCCAGTGAGGGGCTGA	Primers for construction of pegRNA expression plasmid on pU6-pegRNA GG-acceptor
GRIN2B-1 +1 del-Tsp-peg-R	GCGGCCCAAGCTTAAAAAAATCAGTGAGGATGAAGATGAGAAACTCATGGTACTGGCCATAGCCCCAGTGAGGGGCTGA	Primers for construction of pegRNA expression plasmid on pU6-pegRNA GG-acceptor
GRIN2B-1 +1–3 del-Tsp-peg-R	GCGGCCCAAGCTTAAAAAAATCAGTGAGGATGAATGAGAAACTCATGGTACTGGCCATAGCCCCAGTGAGGGGCTGA	Primers for construction of pegRNA expression plasmid on pU6-pegRNA GG-acceptor
GRIN2B-1 +1–6 del-Tsp-peg-R	GCGGCCCAAGCTTAAAAAAATCAGTGAGGATGAAGAAACTCATGGTACTGGCCATAAGCATGCCCCAGTGAGGGGCTGA	Primers for construction of pegRNA expression plasmid on pU6-pegRNA GG-acceptor
GRIN2B-1 +1–10 del-Tsp-peg-R	GCGGCCCAAGCTTAAAAAAATCAGTGAGGATGAACTCATGGTACTGGCCATAAGCATCTCGCCCCAGTGAGGGGCTGA	Primers for construction of pegRNA expression plasmid on pU6-pegRNA GG-acceptor
GRIN2B-1 +1 G to A-Tsp-peg-R	GCGGCCCAAGCTTAAAAAAATCAGTGAGGATGAAAGATGAGAAACTCATGGGCCCCAGTGAGGGGCTGA	Primers for construction of pegRNA expression plasmid on pU6-pegRNA GG-acceptor
GRIN2B-1 +3 A to T-Tsp-peg-R	GCGGCCCAAGCTTAAAAAAATCAGTGAGGATGAAGGTTGAGAAACTCATGGGCCCCAGTGAGGGGCTGA	Primers for construction of pegRNA expression plasmid on pU6-pegRNA GG-acceptor

## Sheet: Data S1
	Fig. 1b Tsp2Cas9 enables genome editing at a panel of 16 endogenous loci (n=3)
	Tsp2Cas9-293T
		Repeat 1	Repeat 2	Repeat 3	Average	Stdev
	E1	84.35	90.87	86.58	87.2667	3.31379
	E2	87.05	92.57	85.92	88.5133	3.55832
	E3	88.41	91.35	79.51	86.4233	6.16494
	H1	84.28	86.35	84.65	85.0933	1.10392
	G1	84.03	92.56	84.02	86.87	4.92769
	G2	55.29	59.7	54.57	56.52	2.77739
	E4	42.37	66.64	37.59	48.8667	15.5766
	E5	57.71	83.07	57.88	66.22	14.5928
	H2	15.72	17.3	6.79	13.27	5.66718
	H3	59.82	88.77	79.61	76.0667	14.7967
	G3	13.81	36.65	24.57	25.01	11.4264
	A1	70.52	86.3	77.31	78.0433	7.91552
	C1	76.24	81.47	60.65	72.7867	10.8311
	E6	32.45	75.33	47.73	51.8367	21.733
	E7	29.01	61.5	33.84	41.45	17.5309
	E8	46.72	87.11	69.89	67.9067	20.2679
	Fig. 1c Analysis of Tsp2Cas9 and Tsp2Cas9-HF specificity with the GFP-activation assay.
	Tsp2Cas9						Tsp2Cas9-HF
		Repeat 1	Repeat 2	Repeat 3	Average	Stdev	Repeat 1	Repeat 2	Repeat 3	Average	Stdev
	ON	10.2	11.6	14.9	12.2333	2.41316	12.7	15.5	19.6	15.9333	3.47035
	M2	11.3	11.5	11.9	11.5667	0.305505	1.53	1.87	2.99	2.13	0.763937
	M4	6.15	6.07	8.98	7.06667	1.65748	0.041	0.075	0.14	0.0853333	0.0503024
	M6	10.1	10.8	12.9	11.2667	1.45717	2.62	3.01	4.64	3.42333	1.07156
	M8	7.67	9.03	6.73	7.81	1.15637	0.18	0.22	0.26	0.22	0.04
	M10	3	3.35	2.36	2.90333	0.502029	0.062	0.076	0.11	0.0826667	0.0246847
	M12	0.67	0.76	0.51	0.646667	0.126623	0.12	0.14	0.14	0.133333	0.011547
	M14	1.12	1.05	1.2	1.12333	0.0750555	0.021	0.097	0.033	0.0503333	0.0408575
	M16	0.27	0.066	0.11	0.148667	0.107356	0.062	0.054	0.094	0.07	0.021166
	M18	0.11	0.011	0.027	0.0493333	0.0531445	0.031	0.076	0.095	0.0673333	0.0328684
	M20	0.37	0.099	0.043	0.170667	0.174884	0.021	0.055	0.053	0.043	0.0190788
	NC	0.072	0.034	0.082	0.0626667	0.0253246	0.031	0	0.011	0.014	0.0157162
	Fig. 1d Prime editing with Tsp2Cas9-HF-PEmax.
	Tsp2Cas9-HF-PEmax						SpCas9-NG-PEmax
		Repeat 1	Repeat 2	Repeat 3	Average	Stdev	Repeat 1	Repeat 2	Repeat 3	Average	Stdev
	EMX1 +1 G to T	0.48	0.52	0.5	0.5	0.02	0	0	0	0	0
	GRIN2B-1 +1 G to T	0.63	0.76	0.41	0.6	0.176918	0.62	0.43	0.53	0.526667	0.0950438
	GRIN2B-2 +1 G to T	0.38	0.31	0.25	0.313333	0.0650641	0.33	0.4	0.21	0.313333	0.0960902
	GRIN2B-2 +1 CTT ins	0.76	0.89	0.87	0.84	0.07	2.35	2.74	2.5	2.53	0.196723
	Supplementary Fig. S3 Tsp2Cas9 Enables Genome Editing in Various Cell Lines. Tsp2Cas9 facilitates genome editing in HeLa cells (a), SH-SY5Y cells (b), K562 cells (c), and mouse N2a cells (d).
	Tsp2Cas9-Hela
		Repeat 1	Repeat 2	Repeat 3	Average	Stdev
	E1	89.92	82.45	91.56	87.9767	4.85597
	E2	85.92	83.4	90.94	86.7533	3.83845
	E3	77.72	89.78	91.11	86.2033	7.37682
	H1	86.84	85.62	83.37	85.2767	1.76029
	E4	19.12	26.88	32.9	26.3	6.90828
	E5	20.21	44.73	47.45	37.4633	15.0036
	H3	82.27	84.91	88.63	85.27	3.19525
	G3	13.93	23.12	24.17	20.4067	5.63347
	Tsp2Cas9-SHSY5Y
		Repeat 1	Repeat 2	Repeat 3	Average	Stdev
	E1	92.67	83.85	71.17	82.5633	10.8076
	E2	93.1	87.48	72.17	84.25	10.8324
	E3	88.03	66.01	60.88	71.64	14.4241
	H1	59.92	69.9	57.14	62.32	6.71002
	G3	90.87	71.64	61.62	74.71	14.8647
	H3	77.76	66.27	68.51	70.8467	6.09098
	Tsp2Cas9-K562
		Repeat 1	Repeat 2	Repeat 3	Average	Stdev
	E1	27.86	30.03	29.89	29.26	1.21445
	E2	29.61	41.15	26.74	32.5	7.62733
	E3	45.28	53.35	47.15	48.5933	4.22417
	H1	39.55	35.91	38.52	37.9933	1.87628
	E4	38.36	37.82	34.04	36.74	2.35381
	E5	13.37	15.22	16.01	14.8667	1.355
	H3	40.83	32.59	23.78	32.4	8.52659
	A1	38.15	50.6	45	44.5833	6.23545
	C1	50.19	36.49	33.95	40.21	8.73574
	E6	12.51	13.69	12.6	12.9333	0.656836
	E7	13.01	11.08	13.54	12.5433	1.29469
	E8	57.33	47.46	42.89	49.2267	7.38033
	Tsp2Cas9-N2a
		Repeat 1	Repeat 2	Repeat 3	Average	Stdev
	mE1	91.72	90.6	89.24	90.52	1.24193
	mE2	89.32	79.95	78.54	82.6033	5.85937
	mT3	70.04	65.03	58.33	64.4667	5.87529
	mM1	97.7	95.61	95.98	96.43	1.1153
	mA1	88.4	91.76	92.38	90.8467	2.14143
	mT1	89.09	87.69	79.47	85.4167	5.19732
	mT2	88.67	87.85	82.46	86.3267	3.37364
	mM2	96.67	95.69	95.75	96.0367	0.549303
	mM3	97.83	95.14	95.85	96.2733	1.39407
	mM4	96.85	95.14	93.04	95.01	1.90832
	mM5	96.73	96.09	96.04	96.2867	0.384751
	mR1	98.46	98.39	98.34	98.3967	0.0602771
	mR2	78.15	82.38	76.96	79.1633	2.84855
	Supplementary Fig. S4a Genome editing efficiency comparison of Tsp2Cas9 and SpCas9 across a panel of 17 endogenous loci.
	Supplementary Fig. S4b Quantification of editing efficiency for Tsp2Cas9 and SpCas9.
	Tsp2Cas9						SpCas9
		Repeat 1	Repeat 2	Repeat 3	Average	Stdev	Repeat 1	Repeat 2	Repeat 3	Average	Stdev
	E9	1.76	1.69	1.51	1.65333	0.12897	5.32	6.97	7.37	6.55333	1.08666
	E10	1.43	1.29	1.13	1.28333	0.15011	8.6	8.24	6.71	7.85	1.00354
	E11	4.21	4.45	3.47	4.04333	0.51082	11.68	11.54	10.62	11.28	0.57585
	E12	2.25	2.84	3.07	2.72	0.42297	8.06	5.3	5.25	6.20333	1.60811
	E13	1.49	1.36	1.46	1.43667	0.06807	6.51	5.03	5.26	5.6	0.79643
	E14	6.15	5.44	5.17	5.58667	0.50619	18.83	20.1	18.9	19.2767	0.71389
	H4	5.53	6.7	6.76	6.33	0.69347	4.87	5.31	6.95	5.71	1.09618
	G4	2.52	2.45	2.14	2.37	0.20224	9.01	9.72	6.98	8.57	1.42201
	G5	10.36	13.85	7.16	10.4567	3.34605	5.05	4.18	4.08	4.43667	0.53351
	G6	4.03	3.05	2.6	3.22667	0.73119	6.89	7.36	7.58	7.27667	0.35247
	G7	11.98	10.58	8.01	10.19	2.01353	6.96	8.3	9.43	8.23	1.23649
	A2	7.2	7.02	7.28	7.16667	0.13317	8.68	9.2	8.71	8.86333	0.29195
	A3	3.22	3.54	3.38	3.38	0.16	6.43	5.59	4.59	5.53667	0.92116
	A4	7.01	7.95	7.54	7.5	0.47127	1.49	1.44	1.13	1.35333	0.19502
	A5	9.93	9.04	7.66	8.87667	1.14378	20.31	11.29	12.31	14.6367	4.93965
	A6	4.69	4.64	3.64	4.32333	0.59231	17.53	14.2	13.44	15.0567	2.17542
	A8	1.81	1.72	2.12	1.88333	0.20984	3.4	3.34	2.77	3.17	0.34771
	Supplementary Fig. S6a Three sgRNAs with dinucleotide mutations are used to evaluate specificity.
	Tsp2Cas9				D503A				D503A				I583A
		GFP-postive cell (%)				GFP-postive cell (%)				GFP-postive cell (%)				GFP-postive cell (%)
	ON	11			ON	7.22			ON	10.6			ON	15.2
	M1	12.4			M1	8.53			M1	11.5			M1	16.3
	M5	12.1			M5	6.65			M5	11.1			M5	15.7
	M7	9.9			M7	6.33			M7	8.15			M7	5.53
	NC	0.036			NC	0.036			NC	0.036			NC	0.036
	K551A				N434A				W413A				Q546A
		GFP-postive cell (%)				GFP-postive cell (%)				GFP-postive cell (%)				GFP-postive cell (%)
	ON	14.9			ON	15			ON	14.6			ON	12.4
	M1	14.7			M1	12.8			M1	10.1			M1	13.2
	M5	14			M5	10.6			M5	14.3			M5	13.1
	M7	3.19			M7	4.02			M7	5.06			M7	10.6
	NC	0.036			NC	0.036			NC	0.036			NC	0.036
	R261A				R502A				R684A				S590A
		GFP-postive cell (%)				GFP-postive cell (%)				GFP-postive cell (%)				GFP-postive cell (%)
	ON	10.5			ON	0.35			ON	13			ON	12.5
	M1	9.34			M1	0.35			M1	10.9			M1	12.2
	M5	6.1			M5	0.13			M5	12.4			M5	12
	M7	3.86			M7	0.036			M7	11.1			M7	3.29
	NC	0.036			NC	0.036			NC	0.036			NC	0.036
	Supplementary Fig. S6b Comparison of editing efficiency at off-targets based on GFP-activation assay among wild-type Tsp2Cas9 and 11 variants in HEK293T cells.
		relative GFP-postive cell (%)
		M1	M5	M7
	Tsp2Cas9	1.12727	1.1	0.9
	G251A	1.08491	1.04717	0.768868
	R261A	0.889524	0.580952	0.367619
	W413A	0.691781	0.979452	0.346575
	N434A	0.853333	0.706667	0.268
	R502A	1	0.371429	0.102857
	D503A	1.18144	0.921053	0.876731
	Q546A	1.06452	1.05645	0.854839
	K551A	0.986577	0.939597	0.214094
	I583A	1.07237	1.03289	0.363816
	S590A	0.976	0.96	0.2632
	R684A	0.838462	0.953846	0.853846
	Supplementary Fig. S7a A panel of ten sgRNAs with dinucleotide mutations is used to evaluate specificity.
	Tsp2Cas9
		Repeat 1	Repeat 2	Repeat 3	Average	Stdev
	ON	10.2	11.6	14.9	12.2333	2.41316
	M1	11.3	11.5	11.9	11.5667	0.305505
	M3	6.15	6.07	8.98	7.06667	1.65748
	M5	10.1	10.8	12.9	11.2667	1.45717
	M7	7.67	9.03	6.73	7.81	1.15637
	M9	3	3.35	2.36	2.90333	0.502029
	M11	0.67	0.76	0.51	0.646667	0.126623
	M13	1.12	1.05	1.2	1.12333	0.0750555
	M15	0.27	0.066	0.11	0.148667	0.107356
	M17	0.11	0.011	0.027	0.0493333	0.0531445
	M19	0.37	0.099	0.043	0.170667	0.174884
	NC	0.072	0.034	0.082	0.0626667	0.0253246
	G251A
		Repeat 1	Repeat 2	Repeat 3	Average	Stdev
	ON	9.19	10.6	9.35	9.71333	0.772032
	M1	7.78	11.5	8.48	9.25333	1.9769
	M3	1.04	1.34	1.23	1.20333	0.151767
	M5	9.11	11.1	9.62	9.94333	1.03365
	M7	6.81	8.15	7.64	7.53333	0.676338
	M9	1.98	1.55	1.36	1.63	0.317648
	M11	1.05	0.81	1.39	1.08333	0.291433
	M13	1.45	1.62	1.58	1.55	0.0888819
	M15	0.23	0.09	0.16	0.16	0.07
	M17	0.079	0.014	0.01	0.0343333	0.0387341
	M19	0.14	0.065	0.11	0.105	0.0377492
	NC	0.059	0.036	0.033	0.0426667	0.0142244
	R261A
		Repeat 1	Repeat 2	Repeat 3	Average	Stdev
	ON	8.92	10.5	9.95	9.79	0.80206
	M1	8.28	9.34	9.38	9	0.623859
	M3	0.8	0.54	0.72	0.686667	0.133167
	M5	6.49	6.1	6.99	6.52667	0.446132
	M7	2.95	3.86	3.41	3.40667	0.455009
	M9	0.78	0.57	0.88	0.743333	0.158219
	M11	0.24	0.2	0.29	0.243333	0.0450925
	M13	0.22	0.16	0.26	0.213333	0.0503322
	M15	0.19	0.15	0.063	0.134333	0.0649333
	M17	0.18	0.026	0.032	0.0793333	0.0872315
	M19	0.12	0.025	0.042	0.0623333	0.050659
	NC	0.059	0.036	0.033	0.0426667	0.0142244
	N434A
		Repeat 1	Repeat 2	Repeat 3	Average	Stdev
	ON	12.4	15	13.5	13.6333	1.30512
	M1	11.4	12.8	11.9	12.0333	0.70946
	M3	2.65	3.44	3.7	3.26333	0.546839
	M5	11.1	10.6	12.5	11.4	0.984886
	M7	4.15	4.02	3.53	3.9	0.326956
	M9	1.49	1.35	1.75	1.53	0.202978
	M11	0.49	0.55	0.46	0.5	0.0458258
	M13	0.68	0.7	0.77	0.716667	0.0472582
	M15	0.056	0.042	0.13	0.076	0.0472864
	M17	0.032	0.031	0.063	0.042	0.0181934
	M19	0.13	0.11	0.052	0.0973333	0.0405134
	NC	0	0.053	0.065	0.0393333	0.0345881
	G251A/R261A
		Repeat 1	Repeat 2	Repeat 3	Average	Stdev
	ON	14.2	15.4	15.1	14.9	0.6245
	M1	9.61	11.6	9.46	10.2233	1.19459
	M3	0.25	0.34	0.28	0.29	0.0458258
	M5	8.39	11.9	12.4	10.8967	2.18518
	M7	1.69	3.03	3.24	2.65333	0.840853
	M9	0.93	1.15	0.99	1.02333	0.113725
	M11	0.45	0.52	0.36	0.443333	0.0802081
	M13	0.29	0.37	0.34	0.333333	0.0404145
	M15	0.15	0.14	0.094	0.128	0.0298664
	M17	0.052	0.063	0.063	0.0593333	0.00635085
	M19	0.052	0.096	0.13	0.0926667	0.0391067
	NC	0.053	0.065	0.031	0.0496667	0.0172434
	G251A/R261A/N434A
		Repeat 1	Repeat 2	Repeat 3	Average	Stdev
	ON	12.7	15.5	19.6	15.9333	3.47035
	M1	1.53	1.87	2.99	2.13	0.763937
	M3	0.041	0.075	0.14	0.0853333	0.0503024
	M5	2.62	3.01	4.64	3.42333	1.07156
	M7	0.18	0.22	0.26	0.22	0.04
	M9	0.062	0.076	0.11	0.0826667	0.0246847
	M11	0.12	0.14	0.14	0.133333	0.011547
	M13	0.021	0.097	0.033	0.0503333	0.0408575
	M15	0.062	0.054	0.094	0.07	0.021166
	M17	0.031	0.076	0.095	0.0673333	0.0328684
	M19	0.021	0.055	0.053	0.043	0.0190788
	NC	0.031	0	0.011	0.014	0.0157162
	Supplementary Fig. S7b Comparison of editing efficiency at off-targets based on GFP-activation assay among wild-type Tsp2Cas9 and 6 variants in HEK293T cells.
	Tsp2Cas9
		Average	relative GFP%
	ON	12.2333
	M1	11.5667	0.945504
	M3	7.06667	0.577657
	M5	11.2667	0.920981
	M7	7.81	0.63842
	M9	2.90333	0.23733
	M11	0.646667	0.052861
	M13	1.12333	0.0918256
	M15	0.148667	0.0121526
	M17	0.0493333	0.0040327
	M19	0.170667	0.013951
	G251A
		Average	relative GFP%
	ON	9.71333
	M1	9.25333	0.952642
	M3	1.20333	0.123885
	M5	9.94333	1.02368
	M7	7.53333	0.775566
	M9	1.63	0.167811
	M11	1.08333	0.111531
	M13	1.55	0.159574
	M15	0.16	0.0164722
	M17	0.0343333	0.00353466
	M19	0.105	0.0108099
	R261A
		Average	relative GFP%
	ON	9.79
	M1	9	0.919305
	M3	0.686667	0.0701396
	M5	6.52667	0.666667
	M7	3.40667	0.347974
	M9	0.743333	0.0759278
	M11	0.243333	0.0248553
	M13	0.213333	0.0217909
	M15	0.134333	0.0137215
	M17	0.0793333	0.00810351
	M19	0.0623333	0.00636704
	N434A
		Average	relative GFP%
	ON	13.6333
	M1	12.0333	0.882641
	M3	3.26333	0.239364
	M5	11.4	0.836186
	M7	3.9	0.286064
	M9	1.53	0.112225
	M11	0.5	0.0366748
	M13	0.716667	0.0525672
	M15	0.076	0.00557457
	M17	0.042	0.00308069
	M19	0.0973333	0.00713936
	G251A/R261A
		Average	relative GFP%
	ON	14.9
	M1	10.2233	0.68613
	M3	0.29	0.0194631
	M5	10.8967	0.73132
	M7	2.65333	0.178076
	M9	1.02333	0.0686801
	M11	0.443333	0.0297539
	M13	0.333333	0.0223714
	M15	0.128	0.0085906
	M17	0.0593333	0.0039821
	M19	0.0926667	0.00621924
	R261A/N434A
		Average	relative GFP%
	ON	15.5
	M1	6.97	0.449677
	M3	0.196667	0.0126882
	M5	6.14	0.396129
	M7	0.756667	0.0488172
	M9	0.216667	0.0139785
	M11	0.32	0.0206452
	M13	0.0736667	0.00475269
	M15	0.064	0.00412903
	M17	0.105667	0.0068172
	M19	0.0606667	0.00391398
	G251A/R261A/N434A
		Average	relative GFP%
	ON	15.9333
	M1	2.13	0.133682
	M3	0.0853333	0.00535565
	M5	3.42333	0.214854
	M7	0.22	0.0138075
	M9	0.0826667	0.00518828
	M11	0.133333	0.0083682
	M13	0.0503333	0.003159
	M15	0.07	0.00439331
	M17	0.0673333	0.00422594
	M19	0.043	0.00269874
	Supplementary Fig. S8e Off-target cleavage of Tsp2Cas9 for the GRIN2B-sg1 locus is confirmed by targeted deep sequencing.
	GRIN2B-sg1
		Indel (%)
	off 1	10.5
	off 2	9.34
	off 3	6.1
	off 4	3.86
	Supplementary Fig. S11c Comparison of Tsp2Cas9-HF and wild-type Tsp2Cas9 activity at a panel of ten endogenous loci (n=3).
	Supplementary Fig. S11d Quantification of Tsp2Cas9 and Tsp2Cas9-HF activity.
	Tsp2Cas9						Tsp2Cas9-HF
		Repeat 1	Repeat 2	Repeat 3	Average	Stdev	Repeat 1	Repeat 2	Repeat 3	Average	Stdev
	E1	84.35	90.87	86.58	87.2667	3.31379	94.97	89.19	91.27	91.81	2.92759
	E2	87.05	92.57	85.92	88.5133	3.55832	93.97	87.97	88.35	90.0967	3.35978
	E3	88.41	91.35	79.51	86.4233	6.16494	96.46	94.88	93.03	94.79	1.71677
	H1	84.28	86.35	84.65	85.0933	1.10392	92.71	83.49	87.91	88.0367	4.6113
	G1	84.03	92.56	84.02	86.87	4.92769	87.59	81.79	84.15	84.51	2.91671
	G2	55.29	59.7	54.57	56.52	2.77739	96.71	92.86	93.09	94.22	2.15947
	E4	42.37	66.64	37.59	48.8667	15.5766	44.32	35.16	41.61	40.3633	4.70553
	E5	57.71	83.07	57.88	66.22	14.5928	89.09	74.98	80.15	81.4067	7.13845
	H2	15.72	17.3	6.79	13.27	5.66718	7.3	1.19	0.96	3.15	3.59584
	H3	59.82	88.77	79.61	76.0667	14.7967	49	44.59	46.5	46.6967	2.21157
	G3	13.81	36.65	24.57	25.01	11.4264	0.62	0.73	0.45	0.6	0.141067
	Supplementary Fig. S12b Comparison of Tsp2Cas9-HF, SpCas9-NG, and SpCas9-HF1 activity at a panel of 12 endogenous loci (n=3).
	Supplementary Fig. S12c Quantification of indel efficiency. A value of P < 0.05 was considered to be statistically significant ( *P < 0.05, **P < 0.01, ***P < 0.001, **** P < 0.0001).
	Tsp2Cas9-HF						SpCas9-NG					SpCas9-HF1
		Repeat 1	Repeat 2	Repeat 3	Average	Stdev	Repeat 1	Repeat 2	Repeat 3	Average	Stdev	Repeat 1	Repeat 2	Repeat 3	Average	Stdev
	A2	69.09	73.49	68.28	70.2867	2.80358	61.12	64.38	63.07	62.8567	1.64044	89.76	88.98	88.68	89.14	0.55749
	A3	17.04	17.69	17.45	17.3933	0.32868	61.25	59.67	63.35	61.4233	1.84611	64.52	69.73	62.84	65.6967	3.59255
	A4	59.7	63.02	64.19	62.3033	2.32921	35.54	27.25	37.72	33.5033	5.52415	84.03	83.89	84.18	84.0333	0.14503
	A5	46.4	51.17	55.4	50.99	4.5027	63.61	62.71	64.28	63.5333	0.7878	79.21	80.56	81.22	80.33	1.02455
	A7	26.73	34.7	29.71	30.38	4.02702	85.9	86.11	87.18	86.3967	0.68646	83.88	85.25	85.01	84.7133	0.7316
	E11	8.71	9.1	7.36	8.39	0.91307	58.79	67.52	47.95	58.0867	9.80394	65.41	72.78	71.53	69.9067	3.94406
	E12	41.85	36.47	45.31	41.21	4.45462	25.73	39.13	36.6	33.82	7.11943	55.73	63.47	55.73	58.31	4.46869
	E14	6.14	7	7.46	6.86667	0.67002	84.52	86.44	83.13	84.6967	1.66206	88.08	91.79	93.59	91.1533	2.80963
	G5	23.2	26.69	30.02	26.6367	3.41031	28.46	25.15	26.37	26.66	1.67395	35.27	36.38	39.74	37.13	2.32747
	G8	1.22	0.94	1.16	1.10667	0.14742	75.02	79.39	78.96	77.79	2.40851	1.58	1.08	1.01	1.22333	0.31086
	H4	7.58	10.77	8.19	8.84667	1.69335	29.29	26.3	31.21	28.9333	2.47436	70.97	64.26	59.6	64.9433	5.71572
	A8	17.44	21.28	18.58	19.1	1.97211	33.12	30.2	33.5	32.2733	1.80558	50.7	52.73	45.88	49.77	3.51842
	Supplementary Fig. S14a Prime editing with Tsp2Cas9-HF-PEmax and SpCas9-NG-PEmax in HEK293T cells. Prime editing for ten types of mutations at the GRIN2B-1 locus.
	Tsp2Cas9-HF-PEmax						SpCas9-NG-PEmax
	Mutation	Repeat 1	Repeat 2	Repeat 3	Average	Stdev	Repeat 1	Repeat 2	Repeat 3	Average	Stdev
	+3 C ins	0	0	0	0	0	0	0	0	0	0
	+4 GAT ins	0	0	0	0	0	0	0	0	0	0
	+1 CACCAT ins	0	0	0	0	0	3.33	3.23	3.17	3.24333	0.08083
	+1 CACCATCATC ins	0	0	0	0	0	0.98	1.05	1.35	1.12667	0.19655
	+1 del	0	0	0	0	0	0	0	0	0	0
	+1–3 del	0	0	0	0	0	0	0	0	0	0
	+1–6 del	0	0	0	0	0	0	0	0	0	0
	+1–10 del	0	0	0	0	0	1.99	1.71	1.72	1.80667	0.15885
	+1 G to A	0	0	0	0	0	0	0	0	0	0
	+3 A to T	0	0	0	0	0	0	0	0	0	0
	Supplementary Fig. S15 Prime editing of Tsp2Cas9-HF-PEmax in HeLa and SH-SY5Y cells.
	EMX1-1
	Hela						SH-SY5Y
	Mutation	Repeat 1	Repeat 2	Repeat 3	Average	Stdev	Repeat 1	Repeat 2	Repeat 3	Average	Stdev
	+3 C ins	0	0	0	0	0	0	0	0	0	0
	+4 GAT ins	0	0	0	0	0	0	0	0	0	0
	+1 CACCAT ins	0	0	0	0	0	0	0	0	0	0
	+1 CACCATCATC ins	0	0	0	0	0	0	0	0	0	0
	+1 del	0	0	0	0	0	0	0	0	0	0
	+1–3 del	0	0	0	0	0	0	0	0	0	0
	+1–6 del	0	0	0	0	0	0	0	0	0	0
	+1–10 del	0	0	0	0	0	0	0	0	0	0
	+1 G to A	0	0	0	0	0	0	0	0	0	0
	+3 A to T	0	0	0	0	0	0	0	0	0	0
	GRIN2B-1
	Hela						SH-SY5Y
	Mutation	Repeat 1	Repeat 2	Repeat 3	Average	Stdev	Repeat 1	Repeat 2	Repeat 3	Average	Stdev
	+3 C ins	0	0	0	0	0	0	0	0	0	0
	+4 GAT ins	0	0	0	0	0	0	0	0	0	0
	+1 CACCAT ins	0	0	0	0	0	0	0	0	0	0
	+1 CACCATCATC ins	0	0	0	0	0	0	0	0	0	0
	+1 del	0	0	0	0	0	0	0	0	0	0
	+1–3 del	0	0	0	0	0	0	0	0	0	0
	+1–6 del	0	0	0	0	0	0	0	0	0	0
	+1–10 del	0	0	0	0	0	0	0	0	0	0
	+1 G to A	0	0	0	0	0	0	0	0	0	0
	+3 A to T	0	0	0	0	0	0	0	0	0	0
	Supplementary Fig. S16a Prime editing with Tsp2Cas9-HF-PE6d and SpCas9-NG-PE6d in HEK293T cells. Prime editing for ten types of mutations at the GRIN2B-1 locus.
	Tsp2Cas9-HF-PE6d						SpCas9-NG-PE6d
	Mutation	Repeat 1	Repeat 2	Repeat 3	Average	Stdev	Repeat 1	Repeat 2	Repeat 3	Average	Stdev
	+3 C ins	0	0	0	0	0	0	0	0	0	0
	+4 GAT ins	0	0	0	0	0	0	0	0	0	0
	+1 CACCAT ins	0	0	0	0	0	3.46	3.5	3.74	3.56667	0.15144
	+1 CACCATCATC ins	0	0	0	0	0	0.94	0.86	0.86	0.88667	0.04619
	+1 del	0	0	0	0	0	0	0	0	0	0
	+1–3 del	0	0	0	0	0	0	0	0	0	0
	+1–6 del	0	0	0	0	0	0	0	0	0	0
	+1–10 del	0	0	0	0	0	2.05	1.99	2.05	2.03	0.03464
	+1 G to A	0	0	0	0	0	0	0	0	0	0
	+3 A to T	0	0	0	0	0	0	0	0	0	0
	Supplementary Fig. S17b Tsp2Cas9-HF-ABEmax enables genome editing at a panel of six endogenous loci (n=3).
	The target sites and sequences are depicted on the left, with edited adenines highlighted in red and PAMs underlined. 'A3-A6' signifies A at the target A3 position 6.
	Tsp2Cas9-HF-ABEmax
		Repeat 1	Repeat 2	Repeat 3	Average	Stdev
	A1-A6	0.37	0.54	0.6	0.50333	0.1193
	A1-A8	0.24	0.26	0.4	0.3	0.08718
	E1-A5	47.23	46.79	51.2	48.4067	2.42908
	E1-A10	3.22	3.37	3.29	3.29333	0.07506
	E1-A12	2.6	2.45	1.7	2.25	0.48218
	E1-A15	0.21	0	0.26	0.15667	0.13796
	E2-A3	0.22	0	0.28	0.16667	0.14742
	E2-A4	0.58	0.63	0.57	0.59333	0.03215
	E2-A6	7.14	8.16	8.83	8.04333	0.85102
	E2-A7	2.06	2.62	2.78	2.48667	0.37807
	E2-A10	3	3.28	3.57	3.28333	0.28501
	E3-A4	0.58	0.53	0.54	0.55	0.02646
	E3-A5	1.7	2.22	2.09	2.00333	0.27062
	E3-A9	2.92	3.55	3.22	3.23	0.31512
	E3-A11	1.98	2.28	2.17	2.14333	0.15177
	E3-A13	0.4	0.44	0.47	0.43667	0.03512
	E3-A14	0.28	0.38	0.29	0.31667	0.05508
	RU1-A5	0.35	0.27	0.31	0.31	0.04
	RU1-A6	0.47	0.4	0.49	0.45333	0.04726
	RU1-A7	1.37	1.15	1.35	1.29	0.12166
	E5-A3	0.24	0	0	0.08	0.13856
	E5-A9	0.48	0.62	0.46	0.52	0.08718
	E5-A14	0.82	1.02	0.83	0.89	0.11269
